# Supplementary material for: Enhanced external counterpulsation improves dysfunction of forearm muscle caused by radial artery occlusion
Source: Front Cardiovasc Med. 2023 Mar 2;10:1115494. doi: 10.3389/fcvm.2023.1115494 (PMC10022471; doi:10.3389/fcvm.2023.1115494)
Supplement: Supplementary file 1 [file Table_1.XLSX]

## Sheet: Raw counts
ENSGID Name		OS12h_1	OS12h_2	OS1h_1	OS1h_2	OS24h_1	OS24h_2	OS4h_1	OS4h_2	PS12h_1	PS12h_2	PS1h_1	PS1h_2	PS24h_1	PS24h_2	PS4h_1	PS4h_2	ST12h_1	ST12h_2	ST1h_1	ST1h_2	ST24h_1	ST24h_2	ST4h_1	ST4h_2
ENSG00000000003.10	TSPAN6	4250	6878	3392	3480	4184	4713	3457	3116	4531	4545	2175	2381	5171	5835	3105	3381	3427	3929	2711	2497	3870	4295	3211	2627
ENSG00000000419.8	DPM1	2301	4215	1692	3422	1764	2368	2721	3058	2082	3784	2062	2979	1715	3650	2381	3999	2321	4387	1982	2834	2477	3746	2371	2724
ENSG00000000457.9	SCYL3	410	455	384	358	459	309	515	291	548	340	306	212	422	354	576	421	437	288	403	329	406	357	527	340
ENSG00000000460.12	C1orf112	489	408	1204	1179	364	329	829	733	382	306	811	773	380	263	858	886	872	746	932	1034	672	781	823	675
ENSG00000000971.11	CFH	5099	7529	4812	5235	6402	7197	3891	3218	6353	4266	3339	2982	7895	6787	4201	4084	5614	4344	4181	4195	6665	5740	4473	3915
ENSG00000001036.9	FUCA2	1535	4120	1857	5100	1287	2826	2298	3615	2009	3863	1786	3755	1736	3695	1922	5159	1943	5715	1835	4420	1935	4685	1929	3741
ENSG00000001084.6	GCLC	1549	1807	1286	1229	1516	1288	1415	1061	1701	1197	1038	654	1484	1367	1382	1351	1359	1087	1282	947	1503	1001	1246	838
ENSG00000001167.10	NFYA	2768	3690	2656	2367	2403	2716	2746	2219	2274	1915	2434	1428	1760	1587	3133	2757	2415	1623	2297	2019	2172	2004	2727	2373
ENSG00000001460.13	STPG1	274	463	241	422	250	323	237	319	446	642	281	290	381	601	345	615	290	384	226	334	262	403	255	379
ENSG00000001461.12	NIPAL3	1560	1265	1066	1141	1403	930	952	719	1975	1617	988	697	1983	1816	1179	1161	1234	865	995	962	1411	919	952	770
ENSG00000001497.12	LAS1L	1858	2933	2385	3656	1358	1700	2623	2679	1835	2645	2711	3305	1309	2048	2464	4118	2334	3929	2369	3585	2154	3567	2484	3121
ENSG00000001561.6	ENPP4	865	620	1381	923	815	531	776	448	973	479	823	517	1043	690	894	556	1270	791	1072	696	1173	722	979	595
ENSG00000001617.7	SEMA3F	3704	6385	7273	12761	3072	4247	5409	7707	7473	7590	6880	7661	6839	8018	6398	10740	6423	8624	6919	10242	6770	7617	5872	7300
ENSG00000001629.5	ANKIB1	4060	2631	3947	3023	4225	2332	2620	1661	3450	1500	2975	1386	2758	1841	3771	2076	3731	1604	3632	2531	3669	2038	3488	1854
ENSG00000001630.11	CYP51A1	157	224	201	187	185	216	100	75	244	82	65	64	190	83	121	166	100	42	129	199	113	112	115	124
ENSG00000001631.10	KRIT1	2088	1623	2485	1703	1925	1339	2115	1079	2072	937	1752	1006	1825	1058	2262	1562	2105	925	2001	1500	2062	1278	2318	1391
ENSG00000002016.12	RAD52	323	330	271	499	292	287	440	314	362	295	314	315	337	351	510	500	436	398	326	409	463	404	421	449
ENSG00000002330.9	BAD	286	2937	218	1640	262	1290	252	1627	383	3474	396	1544	394	3315	213	1784	290	3822	268	1304	326	2390	287	1241
ENSG00000002549.8	LAP3	3627	6107	4209	11025	3247	3779	4576	6163	5176	5958	4307	9512	5965	6725	4189	8816	5400	12826	4089	9553	6052	10408	3897	6689
ENSG00000002586.13	CD99	12967	30232	12376	24603	15086	17792	14629	19789	16906	38535	16097	20855	20462	41112	13800	26725	15292	39108	13845	20874	16295	32824	13916	20195
ENSG00000002587.5	HS3ST1	0	3	5	42	1	2	4	8	3	50	2	27	8	26	6	18	9	47	12	44	10	42	6	30
ENSG00000002822.11	MAD1L1	1061	2053	1312	2184	837	1252	1289	1747	1241	1987	1878	1859	1113	1946	1188	2361	1072	2743	1130	1988	1140	2315	986	1683
ENSG00000002834.13	LASP1	18878	24387	16805	20693	18402	14865	13898	10447	21016	18448	19697	14181	19631	18400	14277	16019	18956	20100	16551	18099	20718	20696	15183	13961
ENSG00000002919.10	SNX11	1021	2249	643	1678	943	1306	1137	1473	872	1930	867	1386	801	1707	1072	1948	808	1973	756	1424	916	1763	865	1422
ENSG00000003056.3	M6PR	4092	4259	4796	5065	3605	3834	4289	3126	4413	2840	3904	3390	4187	2795	4134	4993	4466	2703	4024	5103	4031	3871	4225	4477
ENSG00000003096.9	KLHL13	3740	4490	2200	1915	3228	3235	3885	2836	3024	1713	1614	1082	2977	2102	3636	2779	2232	1580	1783	1782	2427	2120	3067	2354
ENSG00000003137.4	CYP26B1	4	14	139	65	8	12	14	13	12	24	81	57	8	12	7	11	396	314	65	61	419	265	15	10
ENSG00000003147.13	ICA1	1054	2009	760	1157	1163	1254	889	1094	1186	1700	871	940	1278	2114	700	1182	853	1264	798	951	1038	1488	807	934
ENSG00000003249.9	DBNDD1	570	1268	794	1323	636	744	610	799	807	866	941	771	949	1039	535	773	783	1817	732	939	907	1413	692	587
ENSG00000003393.10	ALS2	4397	2821	5120	3022	4161	2203	3086	1547	4344	1875	3743	1556	3379	2011	3730	2248	4302	1985	4369	2599	4560	2134	3789	1817
ENSG00000003400.10	CASP10	1027	1145	1186	1236	930	853	628	569	1580	1151	828	748	1541	1436	790	827	1696	1754	982	1045	1746	1449	896	967
ENSG00000003402.15	CFLAR	14485	15095	11099	14729	16489	11830	12537	11654	16114	16451	10038	9525	15705	16424	14900	17278	10311	11707	11964	12739	11164	11220	12169	10427
ENSG00000003436.10	TFPI	22381	30688	23658	18208	20435	20082	15544	13103	21824	21040	16236	12231	21678	26912	14842	11942	26103	28006	20377	12236	30648	22145	21465	13697
ENSG00000003509.11	NDUFAF7	710	1061	625	833	638	782	636	617	723	904	492	642	704	1231	675	728	706	955	583	712	620	908	703	603
ENSG00000003756.12	RBM5	6320	6692	5939	6214	5665	5637	7299	5275	7202	5924	5048	4277	6606	6475	7706	6555	6819	5697	6083	5175	7612	6562	7547	5108
ENSG00000003987.9	MTMR7	295	281	243	193	266	185	238	175	226	200	174	119	163	182	261	202	187	140	190	164	152	141	233	143
ENSG00000003989.12	SLC7A2	50252	33181	20694	13115	51177	25831	37401	20342	24820	15363	17298	5629	13464	7104	44803	22911	6919	3376	18621	12126	8775	4921	19162	9840
ENSG00000004059.6	ARF5	646	7799	705	4844	748	3466	1129	4650	1350	7557	937	3619	1272	7044	924	5062	793	8075	799	3596	848	6259	861	3815
ENSG00000004139.9	SARM1	88	118	107	109	120	102	73	59	153	75	107	73	160	98	92	76	162	104	126	108	154	111	107	88
ENSG00000004142.7	POLDIP2	2798	7155	2616	6395	2611	4207	3246	5205	3253	6732	3175	4647	2807	5587	3031	6525	2571	6926	2739	5246	3004	6110	3072	4942
ENSG00000004399.8	PLXND1	18171	23216	24924	31347	18161	18389	23091	20295	31228	21921	26701	17705	32796	26740	26604	27271	23925	19712	25598	24354	24270	22257	21986	19325
ENSG00000004455.12	AK2	5721	9538	6421	9202	4398	5174	6531	7121	5690	7719	6554	7325	4437	6111	6368	9805	6828	10830	6039	8272	6776	8738	6746	7530
ENSG00000004478.5	FKBP4	3774	8004	4846	8768	2658	4868	4822	6395	4322	7950	5502	7303	3573	6321	4854	8948	5695	12739	4488	7967	5484	10379	3924	7173
ENSG00000004487.11	KDM1A	7295	9297	9472	8361	6167	5819	8550	6153	8291	6653	6998	5679	6654	5879	7997	7155	8148	8862	7460	6713	8866	8167	7501	6013
ENSG00000004534.10	RBM6	4158	4529	4911	4535	3378	3233	4774	3297	4572	3905	4776	3338	4393	4484	4707	4312	4631	4501	4368	3854	4803	4888	4345	3462
ENSG00000004660.10	CAMKK1	151	487	157	451	164	298	147	254	431	846	293	489	387	890	257	575	162	380	206	311	130	313	141	183
ENSG00000004700.11	RECQL	6275	4361	6198	5153	4741	3378	5044	2551	5062	2056	4640	2731	3528	1884	5926	4555	5213	2299	5285	5155	5697	3642	5421	3785
ENSG00000004766.11	CCDC132	1317	1470	1537	1385	1317	1025	1407	930	1552	1037	1102	803	1386	1161	1538	1250	1359	1078	1323	1086	1395	1204	1394	949
ENSG00000004776.7	HSPB6	79	168	50	114	58	64	101	86	85	139	92	59	101	123	75	89	87	185	91	57	84	142	79	81
ENSG00000004777.14	ARHGAP33	110	191	152	194	76	85	193	133	112	76	199	120	100	70	178	160	122	147	132	145	124	164	227	126
ENSG00000004779.5	NDUFAB1	1232	7112	1302	4737	952	3250	1965	4461	1864	6320	1729	3734	1521	5962	1506	5158	1648	8764	1437	3648	1388	5168	1516	3421
ENSG00000004799.7	PDK4	281	420	93	127	296	328	58	44	298	223	36	34	333	367	66	41	284	267	87	68	280	294	172	318
ENSG00000004838.9	ZMYND10	7	9	0	12	3	8	7	14	7	12	1	7	2	15	2	5	3	18	1	9	0	12	3	9
ENSG00000004864.9	SLC25A13	1467	1663	1529	1823	1277	1175	1576	1128	1473	1186	1399	1129	1164	1069	1607	1601	1559	1330	1398	1623	1698	1393	1437	1085
ENSG00000004866.14	ST7	1591	1474	1934	1542	1676	975	1871	1064	1707	1061	1817	960	1521	1035	1643	1242	1605	1225	1487	1233	1620	1089	1714	977
ENSG00000004897.7	CDC27	10360	8580	12752	9111	8802	6044	9653	5530	8669	5229	9151	5022	6570	5141	10426	7106	9845	5766	11224	7672	9911	6875	10985	5983
ENSG00000004961.10	HCCS	1755	3418	1570	2800	1507	2087	1887	2334	1770	2882	1892	2074	1693	2767	1665	2754	1730	3437	1480	2357	1758	2656	1683	2078
ENSG00000004975.7	DVL2	591	1392	744	1431	564	997	760	1082	874	1175	821	948	893	1261	806	1369	817	1303	770	1246	841	1290	864	1205
ENSG00000005007.8	UPF1	2909	5536	3170	5464	2606	3739	3906	4178	4035	3815	3915	3062	3404	3540	3999	5272	3045	3923	3207	4431	3321	4256	3543	4265
ENSG00000005020.8	SKAP2	4795	3200	3615	3144	3930	2733	3053	1753	4016	2831	3350	1865	3349	3163	3366	2392	4280	2428	3315	2564	4662	2504	3027	2035
ENSG00000005022.5	SLC25A5	5858	19627	6716	22173	3968	10220	10185	17487	7236	18295	9614	19411	5449	14107	8259	23743	8845	28240	8533	19469	8391	23861	8724	16925
ENSG00000005059.11	CCDC109B	1540	3062	2426	2987	1381	1713	2250	2623	2581	3014	1663	2100	2092	2974	2027	3070	1731	3166	1694	2326	1685	2329	1709	1910
ENSG00000005073.5	HOXA11	730	1580	465	1049	650	904	419	609	665	1365	857	788	571	1104	307	603	400	832	500	732	512	699	383	401
ENSG00000005075.11	POLR2J	747	3360	273	2316	570	1416	739	2145	441	3041	1158	1992	374	2441	593	2577	568	3810	553	1717	879	2576	585	1840
ENSG00000005100.8	DHX33	2611	2123	3402	2950	2245	1762	2635	1871	2080	1373	2891	1526	1537	1266	3211	2377	2579	1914	3422	2686	2718	1761	3093	2124
ENSG00000005108.11	THSD7A	1190	688	2384	1261	1244	815	1225	482	1137	286	1581	584	1069	479	1664	589	2049	853	2303	1002	1967	851	1772	673
ENSG00000005156.7	LIG3	1512	1701	1446	1413	1255	1064	1287	1021	1523	1080	1315	801	1130	832	1450	1303	1295	962	1325	1259	1289	1108	1273	1178
ENSG00000005175.5	RPAP3	1352	2075	1619	1690	1257	1337	1313	1044	1544	1482	1242	1130	1297	1573	1292	1392	1454	1629	1235	1307	1226	1454	1222	1187
ENSG00000005187.7	ACSM3	181	326	316	352	283	503	135	145	63	72	201	218	105	143	113	97	476	490	290	285	491	577	389	230
ENSG00000005189.15	AC004381.6	218	211	333	369	153	157	286	231	192	182	267	232	177	141	291	265	318	352	301	319	344	375	422	284
ENSG00000005194.10	CIAPIN1	1773	6456	1913	4689	1577	3749	2365	4144	2429	5644	1830	3793	2171	4907	2002	5295	1663	5646	1764	4002	1794	4932	1927	3899
ENSG00000005238.15	FAM214B	2304	6013	1454	2806	2098	3495	2213	3273	2972	5530	2460	2510	2364	4613	2895	5431	1460	2605	1538	2519	1576	2748	1776	2188
ENSG00000005243.5	COPZ2	307	768	136	320	312	331	209	275	276	792	241	263	289	805	210	312	234	802	175	237	286	461	197	227
ENSG00000005249.8	PRKAR2B	2921	2529	3782	3933	2356	1608	2870	1695	3174	1842	3001	2241	2305	1654	2859	2073	3448	2437	3568	3094	3497	2719	3373	2010
ENSG00000005302.13	MSL3	5585	5191	3675	3428	5313	3370	4237	2679	4232	2889	3813	2074	3771	2939	4011	2949	4359	3227	3694	2831	4901	3222	4256	2431
ENSG00000005339.8	CREBBP	6409	3136	6142	3644	5420	2761	4218	2329	5330	2063	5263	1521	4212	1999	5629	2843	4937	1791	5623	2919	5669	2017	5243	2416
ENSG00000005436.9	GCFC2	1481	1127	1887	1189	1156	757	1289	717	1088	692	1361	773	880	771	1277	833	1524	1150	1532	915	1731	924	1543	682
ENSG00000005448.12	WDR54	191	1227	227	1292	150	548	322	1091	304	1285	332	1206	302	1209	275	1344	262	1935	245	1100	299	1586	295	945
ENSG00000005469.7	CROT	449	661	520	779	431	506	417	401	810	624	371	508	888	851	435	581	789	1055	452	615	868	1216	491	583
ENSG00000005483.15	KMT2E	7594	2804	6201	2552	6718	2759	3380	1543	6034	1739	4843	1174	4743	1896	5111	2189	6666	1464	5169	2197	7321	1967	6120	2116
ENSG00000005486.12	RHBDD2	531	2905	407	1346	507	1328	604	1591	756	2503	523	1051	722	2562	437	1654	458	2179	399	1020	484	1785	563	1131
ENSG00000005513.9	SOX8	27	68	75	81	49	43	42	42	40	53	139	128	45	57	46	66	32	50	44	51	37	62	27	27
ENSG00000005700.10	IBTK	5967	4090	6176	3796	4983	3124	5433	2817	5101	3147	3650	2220	3660	2860	6970	4013	4410	2723	4739	3420	4446	2858	5156	2967
ENSG00000005801.12	ZNF195	736	1418	842	1180	593	1001	941	1135	778	1052	702	883	641	999	922	1212	898	1211	797	1132	861	1162	870	1002
ENSG00000005810.13	MYCBP2	11508	4546	9498	4962	12998	4239	5346	2451	6411	2251	6526	2351	5627	2781	7166	2770	7633	2346	9016	4474	7884	2341	8884	3015
ENSG00000005812.6	FBXL3	3000	3582	3192	3395	3600	2693	3123	2014	3738	2621	2078	1654	3324	2996	3296	3099	2627	2287	2729	2625	2718	2359	2439	1884
ENSG00000005882.7	PDK2	391	730	396	587	359	455	404	381	640	567	342	357	857	800	344	462	468	480	465	386	539	650	445	425
ENSG00000005884.13	ITGA3	3057	4497	4676	7883	3205	3270	3853	4428	6207	4215	4830	4465	6330	5007	3729	5816	4157	5214	4347	6712	4455	5023	3461	4227
ENSG00000005889.11	ZFX	2529	1531	2850	1501	2117	1145	2085	943	2492	1006	1830	901	1908	1116	2673	1329	2186	1034	2459	1150	2385	1088	2156	856
ENSG00000005893.11	LAMP2	15273	13207	16138	12347	14869	10296	12715	8076	14850	9360	10225	7057	13204	10458	13729	10950	12760	9509	12624	10213	13106	9641	11953	8373
ENSG00000005955.8	GGNBP2	5573	4936	4936	4100	5082	3394	4915	2992	5016	3372	4948	2778	4712	3569	5194	4452	4868	3324	4483	3578	5615	3738	4995	3378
ENSG00000005961.13	ITGA2B	0	7	1	6	1	7	0	2	4	10	5	3	2	12	1	3	2	4	1	6	0	8	3	4
ENSG00000006007.7	GDE1	2188	3894	3057	3902	2183	2668	2653	2461	3211	3217	2143	2556	3629	3822	2538	3090	2678	4065	2447	3224	3003	3620	2412	2582
ENSG00000006015.13	C19orf60	143	1892	178	1568	136	859	259	1234	312	1365	342	759	287	1447	237	1031	206	1984	228	887	205	1028	300	1041
ENSG00000006016.6	CRLF1	103	156	91	174	81	106	143	176	90	216	144	173	83	179	155	239	105	184	111	145	106	168	171	138
ENSG00000006025.7	OSBPL7	444	973	406	777	430	593	521	613	791	976	453	575	778	1252	596	777	426	811	338	701	334	746	571	606
ENSG00000006042.7	TMEM98	1171	7895	1625	6075	1569	5170	1840	4942	1776	5243	1519	4242	2443	6547	1570	5375	1530	6331	1595	4739	1707	6140	1457	4130
ENSG00000006047.8	YBX2	1	5	1	10	0	2	2	5	3	3	3	2	0	1	2	3	4	14	1	9	7	8	0	5
ENSG00000006114.11	SYNRG	3680	2496	3083	2189	3133	2026	2522	1430	2857	1740	2590	1095	2469	1739	2827	1892	2784	1489	2732	1750	3163	1719	2787	1643
ENSG00000006118.10	TMEM132A	1459	7942	2068	7418	1666	5237	2110	5970	2457	6087	2064	4984	2569	7108	2084	6490	1803	7883	1945	5228	2073	7414	1928	5142
ENSG00000006125.12	AP2B1	19430	19973	19077	20315	19129	14632	17487	12977	20064	14600	16376	11292	17362	14342	20052	16627	18795	16651	17467	16001	19443	14853	16579	13280
ENSG00000006194.6	ZNF263	803	2015	810	1602	726	1230	1049	1352	1064	1702	818	1230	867	1500	952	1696	798	1727	737	1344	816	1658	895	1268
ENSG00000006210.6	CX3CL1	98	143	108	221	612	69	109	58	106	52	167	139	198	86	75	77	65	286	122	211	198	337	108	62
ENSG00000006282.15	SPATA20	1178	2502	1264	2144	1270	1487	1257	1733	1905	2632	1343	1600	2372	3137	1181	2094	1200	2468	1184	1996	1427	2507	1361	1526
ENSG00000006283.13	CACNA1G	5	3	4	6	0	0	0	5	4	7	0	6	4	5	15	20	1	5	2	5	1	2	1	1
ENSG00000006327.9	TNFRSF12A	1708	10055	1256	7337	1690	4093	2426	7388	1479	4919	2926	5185	1112	3631	2184	8611	1153	5922	1810	5694	1475	4278	1563	4549
ENSG00000006432.11	MAP3K9	1	5	12	1	6	2	1	0	1	0	4	4	3	1	2	2	7	2	7	3	3	4	6	2
ENSG00000006451.3	RALA	16759	28810	19569	24075	16130	23149	17620	21416	16767	24606	16262	17372	15067	20598	16646	26253	21687	34455	17453	21824	24336	30135	17937	22467
ENSG00000006453.9	BAIAP2L1	112	100	152	149	86	66	120	90	154	92	152	109	112	80	142	142	181	179	150	158	164	150	123	79
ENSG00000006459.6	JHDM1D	1864	984	1778	2095	2167	881	2493	1324	1059	645	2726	1260	1073	593	3047	1569	937	396	2847	1460	1213	456	871	471
ENSG00000006468.9	ETV1	469	363	694	460	631	308	201	131	403	209	552	260	289	286	182	159	513	359	623	364	532	390	363	293
ENSG00000006530.11	AGK	2031	2516	2104	2552	2007	1880	2254	2033	2114	1645	2035	1615	1560	1706	2520	2493	2018	1604	2153	2083	1946	1819	2327	1919
ENSG00000006534.11	ALDH3B1	14	28	23	37	20	14	46	17	26	23	29	21	44	29	18	26	25	41	26	33	33	30	22	30
ENSG00000006576.12	PHTF2	3869	2461	3530	1577	3795	1639	2725	1199	2518	1160	2492	942	2135	1435	2997	1448	2893	1353	3097	1396	2521	1515	3160	1238
ENSG00000006607.9	FARP2	2222	1576	2289	1808	1811	1254	2023	1284	1716	973	1917	944	1288	890	2539	1758	1907	1098	2390	1558	1965	1059	2389	1237
ENSG00000006625.13	GGCT	1560	2990	1768	2815	1085	1581	1849	2214	1504	2665	1999	2519	1248	2475	1689	2937	2522	4928	1812	2543	2349	3561	2053	2130
ENSG00000006634.3	DBF4	912	966	1967	1511	720	632	1739	1194	964	643	1433	1030	677	555	1532	1452	1571	1261	1592	1457	1367	1426	1732	1205
ENSG00000006638.7	TBXA2R	55	219	47	164	60	141	50	117	105	329	57	107	142	389	61	255	46	188	55	94	37	153	40	99
ENSG00000006652.9	IFRD1	1666	3421	1716	2572	1590	2203	2543	2803	1963	2399	1673	1820	1608	2394	2488	3647	1608	2406	1603	2190	1431	2406	1760	2342
ENSG00000006695.6	COX10	618	678	655	585	533	451	622	473	704	529	670	406	559	452	629	553	704	539	594	501	616	485	672	519
ENSG00000006704.6	GTF2IRD1	402	861	389	814	434	625	464	745	484	651	371	453	559	751	376	776	425	669	359	637	497	651	408	456
ENSG00000006712.10	PAF1	4080	6202	3836	4771	3289	3573	4530	4225	4670	7125	5053	4457	4976	6881	3864	5518	4460	7522	3614	3916	4555	6381	4118	4461
ENSG00000006715.11	VPS41	5388	3961	4359	3254	4857	3038	3574	1995	4855	2495	3253	1773	4317	3066	4446	2635	4393	2455	3925	2724	4830	2900	3810	2332
ENSG00000006740.12	ARHGAP44	66	78	100	129	41	64	112	81	105	55	100	53	82	69	84	103	83	89	75	87	89	71	92	69
ENSG00000006744.14	ELAC2	4525	6449	4786	5538	3504	3829	4921	4537	5347	5434	4849	3622	4614	4281	4974	5403	4823	5139	4271	4525	4833	4559	4702	4161
ENSG00000006747.10	SCIN	13	16	6	18	16	20	4	16	5	9	5	10	9	6	8	17	4	15	9	22	3	9	14	12
ENSG00000006756.11	ARSD	932	1091	702	746	812	710	717	550	974	662	702	465	888	689	680	558	800	795	658	598	1183	843	710	555
ENSG00000006757.7	PNPLA4	282	711	212	497	199	417	324	440	343	654	247	404	279	621	318	503	275	723	298	369	303	557	338	403
ENSG00000006831.9	ADIPOR2	6323	6131	4184	3774	5414	4572	4219	2991	5366	4905	3883	2516	4709	4567	4693	4276	4142	3045	3858	3480	4830	3360	4271	3246
ENSG00000006837.7	CDKL3	24	56	8	36	22	35	18	42	28	67	23	37	30	54	34	38	29	61	25	31	18	44	24	21
ENSG00000007038.6	PRSS21	1	10	1	14	0	6	0	10	0	4	2	6	0	4	0	15	0	17	3	11	2	11	0	4
ENSG00000007047.10	MARK4	1427	2750	989	1923	1580	1905	1376	1793	1739	2120	1324	1297	1943	2359	1227	1971	1267	1786	1105	1501	1472	1711	1145	1452
ENSG00000007062.7	PROM1	24	22	18	13	65	11	10	5	7	4	12	13	9	5	11	6	12	29	6	9	14	16	16	5
ENSG00000007080.6	CCDC124	1085	6487	999	5088	905	2810	1462	4543	1603	7265	1978	4565	1211	5941	1222	5986	1326	9114	1307	4432	1314	6331	1233	4320
ENSG00000007129.13	CEACAM21	22	36	45	30	39	16	15	11	26	25	25	14	37	39	8	11	42	36	31	31	55	35	34	18
ENSG00000007168.8	PAFAH1B1	16764	13388	15003	10438	14560	9869	15221	8998	15844	11260	11550	6589	13522	10004	16110	12002	11942	9014	12389	8806	12477	8684	13179	7753
ENSG00000007202.10	KIAA0100	10660	9462	14160	10866	9621	7053	10613	5618	12810	5861	11658	5288	10926	5991	11779	7888	11231	6431	12432	9725	11685	7139	10313	6920
ENSG00000007255.6	TRAPPC6A	102	552	116	235	192	236	144	261	209	507	139	199	309	621	148	241	165	555	110	147	190	409	117	157
ENSG00000007312.8	CD79B	2	67	6	88	9	53	9	40	18	107	14	106	16	99	9	69	14	152	10	87	9	99	3	53
ENSG00000007341.14	ST7L	901	810	939	826	762	600	938	675	962	718	772	515	850	670	957	810	907	797	846	687	864	680	776	537
ENSG00000007372.16	PAX6	31	68	55	44	39	36	41	38	45	60	32	42	28	67	30	40	45	54	40	30	26	47	42	32
ENSG00000007376.3	RPUSD1	327	2339	369	1634	310	1147	426	1553	622	2134	465	1197	480	1941	381	1595	406	2941	432	1177	435	1829	495	1183
ENSG00000007384.11	RHBDF1	874	2714	1148	2821	908	1704	1110	1749	1938	2983	1396	1722	2119	3698	1125	2420	1140	2324	1152	2243	1127	2222	1062	1355
ENSG00000007392.12	LUC7L	2027	4546	2001	3117	1867	2502	2570	2916	2449	4353	2273	2653	2200	4061	2359	3380	2312	4973	1768	2299	2315	4087	2415	2541
ENSG00000007402.7	CACNA2D2	7	15	5	7	2	6	8	17	9	19	5	4	1	9	12	9	4	15	6	7	9	17	8	11
ENSG00000007516.9	BAIAP3	5	28	10	25	10	12	5	13	7	11	5	13	12	17	6	12	6	21	3	24	9	28	7	10
ENSG00000007520.3	TSR3	709	3569	531	2273	574	1644	701	2286	861	3615	924	1513	818	3151	628	2004	721	4428	685	1491	893	2437	703	1519
ENSG00000007541.10	PIGQ	606	2221	758	2013	593	1109	842	1637	975	1934	933	1393	1004	2294	685	1737	808	2741	808	1403	833	2214	812	1344
ENSG00000007545.11	CRAMP1L	651	1019	777	959	729	799	876	746	840	789	756	671	745	944	826	923	768	690	731	861	756	841	828	715
ENSG00000007866.14	TEAD3	64	113	42	87	48	79	78	69	80	64	66	42	47	73	67	93	83	65	47	51	89	101	46	57
ENSG00000007908.11	SELE	1975	1579	1390	677	14909	671	10371	2202	1089	91	1030	611	6370	213	7083	1767	309	269	1333	1008	712	1022	2756	1064
ENSG00000007923.11	DNAJC11	4908	2996	4304	3735	3680	2436	4556	2353	3877	2094	4394	2276	3237	1661	4610	3719	4394	1845	4314	3675	5173	2819	4483	3119
ENSG00000007944.10	MYLIP	1023	1133	926	978	864	709	897	607	1409	960	892	568	1469	1108	868	578	841	707	848	654	1188	730	842	544
ENSG00000007952.13	NOX1	1	39	10	31	0	21	7	30	15	59	3	27	1	51	4	29	2	52	1	11	0	35	4	21
ENSG00000007968.6	E2F2	51	86	220	223	27	72	69	63	93	66	157	139	56	57	49	84	164	434	211	228	161	192	171	92
ENSG00000008018.8	PSMB1	3435	19693	4477	12311	3156	9257	5775	11258	6120	20455	4324	10837	5448	18264	4745	13230	4344	21228	4365	9841	3864	14855	5111	9087
ENSG00000008056.8	SYN1	25	13	17	2	6	7	12	5	21	13	18	3	7	11	16	9	11	9	23	6	31	9	8	11
ENSG00000008083.9	JARID2	1291	608	1339	831	1234	529	624	237	1058	391	1340	403	990	418	753	380	1220	529	1266	614	1508	504	865	407
ENSG00000008086.6	CDKL5	281	25	226	42	327	38	72	11	118	9	132	5	77	7	239	29	136	2	194	52	132	6	185	22
ENSG00000008128.18	CDK11A	459	705	453	663	386	468	524	512	614	606	601	508	581	645	557	667	521	579	506	550	417	645	516	553
ENSG00000008130.11	NADK	2182	3748	2738	3561	2002	2379	2822	2542	3088	3184	2560	2272	2937	3208	2675	3470	2463	3137	2547	2877	2680	3278	2473	2536
ENSG00000008256.11	CYTH3	1688	1398	1393	1114	1564	880	1365	746	2051	1055	1272	587	1670	1092	1530	1235	1240	634	1352	1011	1541	758	1309	661
ENSG00000008277.10	ADAM22	33	40	61	69	30	31	44	32	36	34	41	24	35	47	43	44	53	44	60	41	60	41	53	33
ENSG00000008282.3	SYPL1	4006	8226	4115	6776	3714	5341	4306	5153	4856	7042	3349	4790	4131	7502	4057	6344	3819	6660	3550	5345	3771	5964	3718	4592
ENSG00000008283.11	CYB561	1803	4267	1485	3518	1903	2682	1747	2556	2122	3024	1792	2739	2277	2953	1610	3043	1466	2830	1467	2671	1479	2821	1363	2043
ENSG00000008294.16	SPAG9	16428	10158	9276	5677	17591	8341	11005	5583	11732	7803	7783	3162	9595	7489	16951	9041	7741	3373	8776	5590	7911	4076	9977	5132
ENSG00000008300.10	CELSR3	5	16	18	25	11	18	3	12	10	12	11	17	13	14	12	12	18	25	8	27	11	19	9	16
ENSG00000008311.10	AASS	1038	620	1343	899	975	653	827	326	877	280	840	324	592	293	1061	510	1249	372	1154	831	1228	570	1212	599
ENSG00000008323.11	PLEKHG6	9	8	20	13	10	7	5	3	11	3	7	9	7	6	3	6	8	5	8	11	9	12	9	5
ENSG00000008324.6	SS18L2	365	1694	352	934	308	839	411	882	416	1411	235	814	407	1215	355	953	399	1920	285	770	387	1270	460	879
ENSG00000008382.11	MPND	155	648	197	446	170	301	208	415	265	672	238	334	260	682	227	508	214	925	177	341	227	585	190	381
ENSG00000008394.8	MGST1	1632	4777	1874	2926	1357	2926	1689	2482	1859	4322	1185	2380	2031	5204	1503	3274	1628	4019	1431	2331	1369	3101	1572	2315
ENSG00000008405.7	CRY1	2113	2209	3020	2149	2221	1382	2967	1650	2623	1509	2669	1406	2170	1744	2998	2448	2246	1701	2459	1763	2079	1596	1976	1319
ENSG00000008441.12	NFIX	1269	1116	1468	1420	1413	856	988	656	1603	774	1510	850	1544	857	1024	906	1677	991	1347	1202	1889	1018	1193	797
ENSG00000008513.10	ST3GAL1	5096	5132	4885	5052	6300	3971	3689	2383	6134	4146	5888	3101	5698	3961	4661	4520	4497	3116	5518	4623	4795	3607	4070	3232
ENSG00000008516.12	MMP25	4	16	6	19	9	9	5	10	12	16	7	13	17	27	14	22	9	24	6	15	7	21	16	12
ENSG00000008517.12	IL32	1165	6140	1108	5197	1850	3063	2127	4346	1469	5974	3044	4918	1626	5847	1880	5108	1252	10276	1916	4660	1738	7108	1664	3311
ENSG00000008710.13	PKD1	848	1779	1517	2539	949	1376	1276	1703	1381	1138	1260	1064	1146	1267	1631	2079	973	1387	1367	1940	956	1477	1520	1356
ENSG00000008735.10	MAPK8IP2	3	15	2	15	3	6	6	7	9	9	11	7	8	8	2	8	2	16	5	10	18	7	4	7
ENSG00000008838.13	MED24	3287	4437	3586	4993	2719	2930	3492	3371	3701	3226	3527	3095	3762	3074	3330	4009	3244	3377	3198	3967	3447	3695	3336	3295
ENSG00000008853.12	RHOBTB2	939	1489	1046	1161	868	943	809	914	1245	1321	890	928	1242	1306	927	1254	910	1115	970	977	995	1168	880	1007
ENSG00000008869.7	HEATR5B	3031	1995	2458	1766	3484	1895	2248	1046	2893	1126	1776	761	2677	1383	2898	1582	2249	733	2114	1582	2274	1008	2664	1384
ENSG00000008952.12	SEC62	8003	9786	8480	7202	7273	6794	7282	5492	8010	8378	5926	5759	7248	8982	8139	8111	7487	8221	6752	6530	7572	7789	6963	6125
ENSG00000008988.5	RPS20	10612	62030	5051	36573	9320	24917	14806	34816	9415	69157	13530	37966	7844	54795	12184	43465	12896	86757	10015	27767	14067	56238	10479	30285
ENSG00000009307.11	CSDE1	49438	39297	48385	32102	45166	26858	41646	21511	43595	24772	38229	20128	40171	24617	44805	31004	46611	23743	40259	28168	51131	28558	43695	25485
ENSG00000009335.13	UBE3C	12915	8573	13334	9076	10937	6690	11677	6006	11078	5881	11214	5186	9050	5347	13058	8671	11179	5363	11524	7802	12704	5994	11711	6627
ENSG00000009413.11	REV3L	3624	1305	4130	2032	3701	1388	2014	984	2941	796	2683	1006	2507	1088	2640	1221	3569	1026	3817	1911	3470	1224	2822	1073
ENSG00000009724.12	MASP2	76	16	86	43	62	36	94	11	75	4	65	7	65	4	89	31	88	3	93	33	101	23	138	25
ENSG00000009780.11	FAM76A	325	374	319	416	319	273	363	370	344	418	276	322	283	487	412	481	341	447	293	315	341	358	312	296
ENSG00000009790.10	TRAF3IP3	1442	1225	174	138	1305	648	835	515	801	1319	207	139	797	1103	1123	798	140	184	192	139	184	192	274	182
ENSG00000009830.7	POMT2	1133	2038	881	1665	1029	1471	1109	1551	1217	1740	1094	1094	1048	1596	1195	1904	847	1434	865	1394	976	1324	903	1260
ENSG00000009844.11	VTA1	4085	5247	4116	3655	3407	3280	3777	2679	4549	3751	3649	2341	3614	3610	3617	3629	3860	3524	3433	3062	3701	3432	4038	3075
ENSG00000009954.6	BAZ1B	12135	6176	15857	8696	9618	5713	10939	4966	11188	3994	12576	5207	8797	3928	12105	7829	12565	4945	12434	8005	12400	5703	11772	6343
ENSG00000010017.9	RANBP9	4170	4556	4206	3937	4519	3215	4957	3599	4088	3173	4088	2573	3879	3534	4838	4348	3989	3058	4035	3283	4305	2903	4009	2744
ENSG00000010030.9	ETV7	0	9	2	61	2	8	10	38	6	17	2	57	1	17	7	34	5	70	6	60	7	48	5	36
ENSG00000010072.11	SPRTN	1103	1090	1513	1012	1084	786	1280	692	1260	800	921	634	1004	770	1314	988	1221	736	1223	890	1181	829	1202	725
ENSG00000010165.15	METTL13	1430	3147	1923	2793	1306	2034	2004	2173	2232	2804	1706	2271	1817	2388	1905	3339	1629	2806	1630	2842	1615	2971	1755	2763
ENSG00000010219.9	DYRK4	302	1844	349	1186	320	898	433	969	610	1902	349	975	511	1720	341	1151	369	1998	293	1057	369	1469	367	833
ENSG00000010244.12	ZNF207	7190	15460	9327	12085	6561	10069	8425	10230	8193	9727	6673	8473	6430	8993	8617	13490	6968	10136	7435	10109	6527	10830	8488	10514
ENSG00000010256.6	UQCRC1	2913	11527	4313	8667	2734	5895	4659	7635	6271	10640	4057	7242	5191	9499	3937	9363	3710	13078	4252	6953	3391	10424	3922	6642
ENSG00000010270.9	STARD3NL	4216	9174	2974	5013	3873	5152	3892	4093	4107	6877	3269	3559	3682	6211	3611	5261	3437	5238	3059	4139	3441	4754	3825	3779
ENSG00000010278.7	CD9	14960	66372	17199	44320	16164	36762	19971	36703	25253	69718	20839	36274	24948	77674	18018	52794	18373	48563	17956	36818	14945	46974	18985	34674
ENSG00000010292.8	NCAPD2	6093	4157	13428	11067	3510	2453	10231	5113	5863	2158	10248	5467	4100	1581	10468	6571	8802	4096	11221	9243	8768	6115	9202	6375
ENSG00000010295.15	IFFO1	550	1455	587	1390	620	1011	639	1082	852	1369	741	1113	879	1903	715	1331	735	1604	631	1091	735	1665	949	1116
ENSG00000010310.4	GIPR	1	3	0	2	2	6	3	2	3	4	2	2	0	7	1	1	2	3	1	3	1	6	5	5
ENSG00000010318.15	PHF7	166	179	202	168	180	80	237	98	153	122	207	70	141	125	214	90	217	137	245	167	268	133	276	97
ENSG00000010319.2	SEMA3G	1401	2784	607	921	1653	2198	1018	1258	1133	1166	531	574	1422	1910	1073	1232	966	1038	805	871	1212	1267	855	831
ENSG00000010322.11	NISCH	3534	6389	3651	4784	3794	4975	3231	3577	4968	4485	3093	2924	5406	5098	3432	3728	3802	4793	3149	3780	4244	5134	3819	3439
ENSG00000010327.6	STAB1	9735	22491	13552	22763	9847	14324	11764	15948	13142	13162	12617	13693	11159	14113	13290	18628	10354	17043	12328	17878	10931	19338	12113	14201
ENSG00000010361.9	FUZ	69	406	112	690	56	241	111	421	135	490	127	493	136	499	93	562	124	833	100	575	120	679	103	476
ENSG00000010379.11	SLC6A13	2	9	4	2	0	2	1	2	4	9	0	0	5	10	1	1	3	6	0	0	3	1	2	7
ENSG00000010404.13	IDS	5582	5411	3312	2887	5575	4561	3240	2138	5144	3714	3132	1826	4738	4295	3398	3188	3322	2234	3148	2451	3239	2421	2889	2094
ENSG00000010438.12	PRSS3	386	1097	246	1061	391	705	456	1010	429	2017	484	985	317	1507	335	1683	322	1345	395	894	397	811	400	915
ENSG00000010539.7	ZNF200	572	565	494	567	424	439	646	518	557	473	513	365	471	484	740	655	601	492	565	539	595	506	612	463
ENSG00000010610.5	CD4	2	4	5	5	1	1	7	1	4	4	5	4	3	3	4	5	3	3	3	3	6	3	2	1
ENSG00000010626.10	LRRC23	92	270	77	135	76	162	103	123	144	331	77	147	119	295	100	195	77	276	76	95	101	192	80	141
ENSG00000010671.11	BTK	202	281	40	42	137	228	61	67	309	524	30	26	318	749	79	104	28	39	35	20	32	46	59	57
ENSG00000010704.14	HFE	302	380	250	438	306	271	218	229	363	382	228	263	421	419	211	326	297	327	258	411	305	404	284	306
ENSG00000010803.12	SCMH1	1385	1395	1525	1595	1136	916	1218	971	1299	833	1317	979	1139	827	1244	1119	1303	1102	1425	1306	1541	1126	1317	985
ENSG00000010810.13	FYN	3095	4488	3299	5346	3594	3250	2612	2822	3769	3993	3598	3297	4335	4511	2324	2988	3857	4596	3328	4324	4336	4734	3000	3038
ENSG00000010818.4	HIVEP2	1385	453	1426	741	1661	462	963	415	996	399	1039	410	743	406	1133	477	756	346	1346	651	858	395	667	272
ENSG00000010932.11	FMO1	1	4	6	3	3	2	3	8	6	10	1	3	2	6	0	2	4	3	3	4	2	8	8	2
ENSG00000011007.8	TCEB3	4439	4460	4966	3661	3663	2940	3962	2758	4480	3295	4069	2211	3693	2784	3995	3411	3583	3050	3878	3178	3946	2867	4013	3157
ENSG00000011009.6	LYPLA2	1946	8979	2042	5198	2162	4569	1974	5106	2279	7010	2307	4399	2425	6466	1728	5278	1884	8382	1653	3859	2247	6357	1847	3737
ENSG00000011021.17	CLCN6	926	1221	607	782	746	1044	580	600	980	830	661	425	759	875	601	615	726	708	636	678	895	669	810	661
ENSG00000011028.9	MRC2	2160	5861	3010	4827	2610	3936	2609	4205	4048	5075	2774	3019	3982	5582	2833	4671	2035	4213	2747	3872	2256	4453	2115	3379
ENSG00000011105.7	TSPAN9	3175	6586	2738	5253	3812	4702	2871	4416	5145	8140	2690	3592	5869	9434	3178	5946	2698	5178	2636	4313	3482	4991	2538	3785
ENSG00000011114.10	BTBD7	8118	4007	5281	2752	7315	3105	4192	1820	6437	2735	4260	1398	4877	2696	5897	2465	4572	1677	5626	2153	4963	1747	4468	1663
ENSG00000011132.7	APBA3	169	852	176	637	204	493	221	478	293	746	208	441	325	834	201	558	184	802	179	463	210	634	160	483
ENSG00000011143.12	MKS1	335	637	308	612	270	374	438	513	366	584	378	455	296	573	389	651	346	576	344	492	324	638	369	546
ENSG00000011198.3	ABHD5	876	1167	904	1038	864	806	997	817	942	870	847	716	771	909	1083	1164	826	811	893	842	824	797	815	809
ENSG00000011201.6	KAL1	566	436	429	205	556	362	335	189	342	146	265	118	347	167	426	186	250	157	355	182	259	159	323	178
ENSG00000011243.13	AKAP8L	1801	3327	1591	2600	1790	2070	1791	1779	2222	3296	1765	2364	2347	3739	1525	2191	1876	3291	1521	2176	1884	3091	1771	1759
ENSG00000011258.11	MBTD1	741	659	753	652	701	594	570	404	587	444	543	323	547	576	656	515	801	534	722	574	966	587	746	528
ENSG00000011260.9	UTP18	1403	3618	1697	3256	947	2156	1968	2621	1420	2572	1657	2413	1105	2017	1692	3436	1948	3632	1610	2819	1650	3021	1580	2857
ENSG00000011275.14	RNF216	4629	3118	4405	3305	4396	2179	3434	1858	4386	2411	3825	1713	3955	2407	3700	2481	3799	2142	3925	2748	4520	2144	3461	1919
ENSG00000011295.11	TTC19	2526	3736	1933	2546	2469	2222	2168	2015	2875	3618	2002	1732	2946	4154	2262	2498	2180	2882	1964	2052	2492	2639	2251	2003
ENSG00000011304.12	PTBP1	17022	21738	18469	22290	12103	13522	15554	13432	20786	14440	16189	11226	12558	10693	17172	17592	17872	15545	16178	18953	17315	15156	17319	14963
ENSG00000011332.15	DPF1	57	122	91	130	40	68	83	119	73	107	88	119	46	78	71	155	77	195	80	138	71	130	69	133
ENSG00000011347.5	SYT7	3	0	3	7	1	2	4	3	2	2	5	7	4	3	2	7	10	3	9	7	5	5	4	7
ENSG00000011376.5	LARS2	1122	1823	1398	2219	999	1305	1168	1353	1411	1327	1251	1363	1009	1125	1318	1873	1170	1306	1249	1986	1112	1521	1104	1647
ENSG00000011405.9	PIK3C2A	21644	6957	14839	6014	20357	5827	8596	3345	12993	4433	11805	2829	9541	4960	14508	4980	14590	3402	15485	5324	15421	4086	15545	4393
ENSG00000011422.7	PLAUR	1150	2902	1904	4965	1356	1616	1949	3204	1373	2970	3022	4143	1326	2485	1620	4943	1431	4795	1894	4353	1411	3469	1561	2588
ENSG00000011426.6	ANLN	11804	4530	31044	14111	6509	2692	18657	5726	8139	1874	22648	6721	4383	1114	20772	8590	18059	5055	25496	13150	15720	8201	22453	7864
ENSG00000011451.13	WIZ	2675	4255	2540	3549	2293	2578	2675	2958	3068	2891	3009	1791	2786	2754	2741	2910	2567	2490	2403	2569	2828	2417	2479	2321
ENSG00000011454.12	RABGAP1	4106	3196	3528	3220	4198	2816	2852	1608	4567	2006	2667	1570	4164	2230	3050	2268	3533	1831	3149	2735	3872	2340	3147	2207
ENSG00000011465.12	DCN	79	535	64	542	209	617	86	312	102	517	68	372	193	953	81	396	94	695	91	416	111	493	94	303
ENSG00000011478.7	QPCTL	244	1197	318	807	239	630	334	638	394	1069	291	623	395	1159	346	727	378	1427	304	604	356	973	361	584
ENSG00000011485.10	PPP5C	3305	6337	5102	6905	2698	3496	4102	4454	4529	5236	4514	4916	4102	4554	3861	6247	3971	5591	4183	6311	3964	5858	4264	5047
ENSG00000011523.9	CEP68	940	1376	1408	1425	1077	1011	724	799	1206	1244	1075	809	1453	1473	843	967	1916	1979	1273	1270	2136	1826	1204	994
ENSG00000011566.10	MAP4K3	1510	1502	1658	1492	1645	1294	1549	1070	1348	878	1181	768	1157	956	1585	1367	1387	995	1597	1281	1408	1095	1414	1060
ENSG00000011590.9	ZBTB32	10	5	12	9	13	9	16	3	8	4	12	8	7	6	7	11	3	8	10	5	10	4	13	8
ENSG00000011638.6	TMEM159	311	972	317	745	331	749	293	425	483	875	243	578	578	1089	230	671	414	1190	337	726	458	1150	335	602
ENSG00000012048.15	BRCA1	1583	763	4824	2416	1218	644	2272	1013	1556	482	3145	1256	1107	427	2518	1549	3297	1624	3617	2258	2385	1221	2861	1298
ENSG00000012061.11	ERCC1	1259	4406	1275	3409	1130	2003	1499	3001	1494	3966	1673	3169	1289	3474	1488	3706	1296	5210	1311	2908	1578	4209	1406	2576
ENSG00000012174.7	MBTPS2	2189	1615	2469	1861	1674	1298	1948	1169	1769	1068	1698	858	1356	1005	2599	1622	1887	1151	2016	1507	1898	1136	2155	1297
ENSG00000012211.8	PRICKLE3	179	299	128	232	214	216	167	169	209	262	170	119	230	276	183	216	182	238	132	214	143	237	179	232
ENSG00000012223.8	LTF	0	3	7	4	2	0	1	1	3	3	0	5	4	4	3	7	3	8	5	6	0	0	2	0
ENSG00000012232.4	EXTL3	4011	3817	4613	4481	4093	2914	3405	2422	3938	2795	4019	2610	3872	2903	3622	2975	3948	3496	4221	3563	4861	3424	3682	2551
ENSG00000012660.9	ELOVL5	17584	14923	12563	10361	13990	9956	15274	9030	13037	9474	12959	6676	10658	10283	16640	11435	12722	7884	12035	8598	14942	8754	11639	7846
ENSG00000012817.11	KDM5D	638	1325	536	1081	585	1149	558	881	778	937	508	590	622	1052	730	1059	603	664	608	838	534	931	578	1014
ENSG00000012822.11	CALCOCO1	2043	3389	1484	2518	2433	2621	1498	1876	2546	2615	1628	1638	3318	3911	1597	2293	1943	1838	1475	2050	2410	3057	1564	1926
ENSG00000012963.9	UBR7	2395	2344	3396	3577	2042	1739	4047	3246	2356	1721	3934	2318	1965	1731	4325	4131	2998	2728	3226	3011	2921	2223	2955	2471
ENSG00000012983.7	MAP4K5	6798	5453	6668	4676	6804	4449	6938	3723	6378	3711	4817	2669	5031	3766	7849	5263	5390	3094	5759	4217	5360	3446	6497	3388
ENSG00000013016.10	EHD3	725	821	426	463	878	487	412	250	667	515	416	278	1056	489	365	268	507	429	442	398	719	476	486	413
ENSG00000013275.3	PSMC4	5298	10619	3334	7425	3700	5182	6090	6621	4940	9504	5677	5825	3916	7177	6232	8072	4845	9122	4383	6116	5722	7602	4795	6209
ENSG00000013288.4	MAN2B2	1575	2149	1612	2212	1679	1626	1449	1586	2228	1941	1544	1312	2557	2258	1403	1937	1514	2004	1464	1918	1764	1774	1498	1400
ENSG00000013293.5	SLC7A14	59	46	93	51	18	28	37	19	20	4	76	18	11	7	34	26	95	75	58	54	139	68	61	59
ENSG00000013297.6	CLDN11	4463	9616	8614	19410	1824	4761	6818	10920	4259	6939	9645	13418	2216	3620	6325	12084	12835	28035	8508	14322	13973	21149	8632	14533
ENSG00000013306.11	SLC25A39	986	5717	1154	5293	718	2649	1572	5000	1436	4994	1780	3786	1285	4217	1497	5233	1346	6299	1284	3955	1445	5120	1445	3867
ENSG00000013364.14	MVP	5210	12366	5545	10895	6332	7287	6100	8277	9483	16988	5860	9248	10008	17803	5979	11659	5184	13658	5329	9988	5508	11345	5322	8217
ENSG00000013374.11	NUB1	3869	4359	3447	3575	3548	2842	3761	2589	4474	3598	3047	2687	3910	3699	3861	3595	3727	3794	3145	3090	3868	3682	3137	2864
ENSG00000013375.11	PGM3	5889	9099	5308	5034	6100	5507	4499	3533	5878	5201	3592	3180	4696	4381	4868	4441	4019	4593	4343	4388	3926	4340	4358	3732
ENSG00000013392.6	RWDD2A	613	1127	351	462	678	668	634	457	738	732	304	309	674	865	560	546	467	765	394	349	565	667	509	432
ENSG00000013441.11	CLK1	4120	6121	2660	4655	4305	4855	4805	4299	4611	4390	3010	3119	4181	5872	4638	5605	4579	4369	3720	3820	4397	5825	4849	4019
ENSG00000013503.5	POLR3B	1559	1336	1735	1147	1354	887	1325	781	1659	932	1332	701	1165	760	1569	1040	1460	884	1516	1019	1541	935	1632	943
ENSG00000013523.5	ANGEL1	676	643	672	828	607	647	474	439	772	578	530	475	733	821	640	594	813	694	624	736	852	627	521	546
ENSG00000013561.13	RNF14	3935	4986	2986	2994	3458	3346	3524	2708	3649	4017	2453	2146	3516	3906	3707	3954	2888	3150	2526	2528	2846	3204	2979	2657
ENSG00000013563.9	DNASE1L1	3675	5554	2487	5062	3285	3949	3170	3915	5265	8354	3216	4555	5672	9833	3459	7516	3420	5118	2533	4931	3929	5585	2633	4438
ENSG00000013573.12	DDX11	494	552	935	1220	383	451	744	668	548	452	1035	804	412	453	562	871	835	1200	874	1103	721	901	903	771
ENSG00000013583.4	HEBP1	460	2423	533	2194	423	1325	572	1563	722	2343	612	1502	754	2239	512	1902	625	2841	579	1619	654	2132	518	1369
ENSG00000013588.5	GPRC5A	1300	1035	3418	2562	746	484	1204	644	1936	829	3003	1488	1269	551	1492	1054	4331	2680	2713	1973	4184	2019	1930	949
ENSG00000013619.9	MAMLD1	660	411	788	472	782	258	578	303	821	250	782	239	860	297	740	373	764	332	730	395	825	302	573	206
ENSG00000013810.14	TACC3	1707	2810	5254	8008	973	1434	4674	4969	2114	2662	5090	6307	1500	1641	3713	6331	3277	7243	4543	7116	3107	7858	3985	4848
ENSG00000014123.9	UFL1	4546	2522	3309	1649	3667	1890	3352	1217	3433	1595	2148	840	2437	1527	3816	1976	2568	985	2740	1482	2852	1343	3379	1528
ENSG00000014138.4	POLA2	912	1276	1953	2479	733	802	1509	1581	1060	1193	1634	1749	947	914	1338	1898	1534	2884	1659	2159	1258	1917	1605	1540
ENSG00000014164.6	ZC3H3	578	940	773	827	484	596	771	760	979	749	750	532	870	728	837	901	676	668	607	681	737	679	728	667
ENSG00000014216.11	CAPN1	4993	11939	4762	8917	5404	7245	5313	6231	8230	10477	5245	5830	8331	11049	4938	8234	4995	8593	4667	7325	5471	9040	4468	6419
ENSG00000014641.13	MDH1	5172	8958	4198	8018	4174	5138	5751	5978	4690	7228	4665	6232	4585	6951	5386	7443	5141	9524	4218	6646	6075	8426	5117	5594
ENSG00000014824.9	SLC30A9	4774	4748	4786	3838	4684	3182	4628	2685	4978	3223	3809	2418	3981	3291	4623	3652	4134	3158	3944	3240	4009	3272	4179	2748
ENSG00000014914.15	MTMR11	385	428	353	496	444	338	375	310	648	485	402	336	764	696	494	563	426	360	381	437	365	468	448	341
ENSG00000014919.8	COX15	2418	2376	1845	2212	1838	1726	2223	1668	2337	2314	1573	1423	2019	2164	2364	2376	2074	2163	1872	1911	2137	1998	2021	2050
ENSG00000015133.14	CCDC88C	1627	902	2133	1156	1371	647	531	224	2381	810	1903	590	2570	1105	638	277	2146	992	1751	943	2361	953	1390	522
ENSG00000015153.10	YAF2	833	1062	848	825	762	737	822	710	891	919	716	585	793	1127	893	936	870	876	717	657	865	784	785	506
ENSG00000015171.14	ZMYND11	9597	6770	7466	4882	9205	5181	9174	4766	7202	4022	6578	2616	5924	4135	9637	5717	6293	2638	6538	4040	7212	3321	7412	4010
ENSG00000015285.6	WAS	6	7	0	4	2	5	2	2	5	11	1	3	8	8	5	10	3	3	3	2	3	8	5	2
ENSG00000015413.5	DPEP1	4	7	2	9	0	3	8	12	5	9	5	5	3	7	2	15	2	15	3	7	7	11	0	6
ENSG00000015475.14	BID	698	3550	742	2328	607	1852	966	2284	902	2554	850	1713	781	2465	808	2427	868	3428	791	1884	735	2410	777	1687
ENSG00000015479.13	MATR3	25359	19127	37642	20963	21358	13338	29401	13683	26171	12381	24410	13135	23304	12683	28832	18440	31130	15483	27640	17860	30834	16834	29572	14776
ENSG00000015532.5	XYLT2	496	1446	764	1185	693	932	593	683	1065	1179	694	802	1033	1449	533	917	671	1342	692	1145	660	1244	635	942
ENSG00000015568.8	RGPD5	32	1	24	5	35	5	30	3	10	0	84	4	3	3	98	2	65	0	82	3	40	1	90	3
ENSG00000015676.13	NUDCD3	3337	5895	3712	5144	2995	3819	3522	3683	4139	4783	3669	3606	3872	4130	3407	4894	3294	4801	3528	4547	3696	5018	3313	4005
ENSG00000016082.10	ISL1	26	39	29	20	7	26	25	32	30	43	17	19	27	52	24	37	25	61	15	34	30	35	25	31
ENSG00000016864.12	GLT8D1	3379	7342	2576	4188	3348	3958	3421	3460	4408	6004	2884	2803	3704	5732	3422	3724	2902	5284	2767	3206	3237	4359	2888	3137
ENSG00000017260.15	ATP2C1	8561	9026	7229	6915	9262	7395	6978	4880	8481	6072	6241	3906	7675	6732	7794	6474	6685	4627	6561	5946	6439	5509	6396	5374
ENSG00000017427.11	IGF1	5	2	1	1	16	3	11	1	4	1	5	4	15	2	4	4	4	8	5	8	6	5	14	3
ENSG00000017483.10	SLC38A5	230	501	246	723	133	309	293	518	247	493	382	589	172	308	264	774	268	890	294	624	288	670	252	515
ENSG00000017621.11	MAGIX	11	49	17	23	11	19	12	23	28	51	20	20	29	56	8	31	21	30	10	16	16	32	14	30
ENSG00000017797.7	RALBP1	8114	5365	8669	5223	8301	4043	7225	3343	9038	3996	7720	3080	8999	4096	7622	5351	8017	3307	6884	4722	8769	4369	6471	3900
ENSG00000018189.8	RUFY3	1094	990	1209	1265	959	996	1397	852	1149	821	1034	761	989	873	1713	1311	1255	914	1358	1146	1284	980	1360	939
ENSG00000018236.10	CNTN1	729	364	424	122	562	298	723	170	480	206	289	72	252	147	894	238	269	102	409	122	303	126	519	188
ENSG00000018280.12	SLC11A1	0	10	0	7	2	7	1	5	5	11	2	7	13	16	2	4	3	17	4	5	2	8	6	4
ENSG00000018408.10	WWTR1	41841	32504	27016	19180	32482	23830	27875	16081	28384	22558	21457	10322	23741	23749	25439	17596	23420	16399	23083	14974	29495	17814	26304	15183
ENSG00000018510.8	AGPS	7649	6250	7625	6277	7047	5326	6216	4224	6423	4035	5627	3713	4419	3649	7382	5806	6589	4732	6599	5601	5982	4929	6240	4641
ENSG00000018610.9	CXorf56	1051	1701	1060	1376	982	979	1302	1065	1120	1537	1102	1016	1126	1480	1144	1643	1039	1258	961	1196	1083	1303	1214	1157
ENSG00000018699.7	TTC27	1459	2104	1848	2006	1341	1220	1948	1483	1857	1689	1560	1281	1468	1431	1962	1920	1553	1950	1458	1641	1658	1702	1663	1419
ENSG00000018869.12	ZNF582	128	193	99	103	116	140	129	109	104	147	49	69	111	193	119	132	83	137	100	95	75	105	95	113
ENSG00000019102.7	VSIG2	54	60	115	98	48	38	99	56	66	74	137	95	39	109	97	86	101	139	163	75	88	162	165	64
ENSG00000019144.12	PHLDB1	8503	10146	7270	8713	8645	8322	11848	10742	9299	6552	9422	5839	8271	6090	15402	16642	4975	3147	7869	8125	5065	5159	6630	7184
ENSG00000019485.8	PRDM11	242	459	135	319	202	302	189	287	269	308	185	194	245	282	203	329	190	304	188	230	209	259	175	242
ENSG00000019549.4	SNAI2	388	264	473	275	334	97	408	145	513	128	456	171	455	159	398	179	410	100	471	209	488	90	321	79
ENSG00000019582.10	CD74	5	5	1	27	1	5	7	16	2	13	1	12	6	15	7	20	2	23	0	12	5	22	2	10
ENSG00000019991.11	HGF	131	41	281	39	126	16	156	9	94	26	174	11	98	18	197	11	230	21	273	23	193	16	219	15
ENSG00000019995.6	ZRANB1	3021	2459	3187	2221	2679	1833	3016	1631	2945	1791	2223	1289	2908	1846	2853	1938	2910	1889	2640	1688	3106	1755	2582	1464
ENSG00000020129.11	NCDN	498	1676	539	1273	509	999	494	989	712	1132	541	801	604	1106	620	1222	483	917	498	1064	473	949	570	1136
ENSG00000020181.13	GPR124	2584	3263	2616	4099	2473	2352	2393	2420	3260	1980	3141	2080	3398	2470	2881	3180	3317	2320	2981	2880	4607	3700	2450	2587
ENSG00000020256.15	ZFP64	773	1268	742	854	642	791	519	502	1022	957	689	547	799	877	549	617	736	1120	683	720	784	924	643	630
ENSG00000020426.6	MNAT1	2007	3257	1835	2272	1752	1683	2168	1987	1708	2316	1608	1970	1683	2196	1657	2609	1713	2523	1340	2103	1819	2565	1625	1967
ENSG00000020577.9	SAMD4A	8566	6039	7702	6793	10362	4380	6872	4095	5953	2712	7213	3506	5607	3088	7710	5069	5705	3299	8013	6039	7285	4013	5518	3138
ENSG00000020922.8	MRE11A	1118	970	2017	1895	956	692	1566	1068	944	675	1636	1261	692	737	1609	1496	1700	1495	1834	1698	1627	1472	1686	1321
ENSG00000021300.9	PLEKHB1	20	23	19	24	9	9	12	13	42	31	7	14	68	45	17	15	8	31	12	12	28	33	11	14
ENSG00000021355.8	SERPINB1	839	1067	928	1891	753	774	709	867	1079	1528	920	1345	1005	1710	628	1086	1227	2069	930	1572	1310	1492	809	908
ENSG00000021574.7	SPAST	2169	1896	2277	1290	1826	1246	1667	938	2348	1527	1452	764	1706	1574	1919	1253	1892	1321	1782	989	1902	1278	1655	955
ENSG00000021645.13	NRXN3	684	206	453	146	470	134	402	89	334	112	588	70	166	69	431	158	309	145	565	135	343	121	350	110
ENSG00000021762.15	OSBPL5	798	1241	782	1174	625	724	725	744	1137	987	845	615	996	1024	751	1021	816	812	810	896	1059	1050	727	758
ENSG00000021776.6	AQR	6227	3003	7011	3477	5281	2473	5167	2251	4892	1540	4810	1776	3698	1522	6531	2963	5547	1727	5903	3111	5912	1974	5959	2622
ENSG00000021826.10	CPS1	77	41	75	76	57	34	77	42	83	37	74	44	36	24	88	46	119	55	79	57	103	51	63	43
ENSG00000022267.12	FHL1	2218	3564	2967	3818	2583	2460	2756	2338	2368	2048	2293	2455	2673	2317	2550	2772	2685	3542	2656	3466	2980	3613	2672	2286
ENSG00000022277.8	RTFDC1	3456	8983	3434	6203	3107	5062	4058	4995	4799	7414	3981	5085	4416	6842	3704	7043	3596	6999	3399	5491	3759	7044	3732	5302
ENSG00000022556.11	NLRP2	183	342	194	431	189	306	205	227	193	334	211	270	258	318	202	329	184	376	184	361	181	340	174	262
ENSG00000022567.5	SLC45A4	190	226	176	150	167	152	119	91	221	156	126	107	136	147	133	125	139	113	171	119	147	141	137	107
ENSG00000022840.11	RNF10	6862	11558	7058	9659	6217	7303	7000	6652	8785	10116	6727	6303	8463	9176	6435	8480	7218	9740	5923	7599	8026	9745	5915	7164
ENSG00000022976.11	ZNF839	705	773	594	665	562	479	868	666	659	714	641	538	561	692	796	770	669	696	599	589	690	765	787	639
ENSG00000023041.7	ZDHHC6	2234	3211	2201	3184	1863	2306	2104	2258	2384	2740	2262	2261	2164	3179	2127	2643	2484	3232	1996	2756	2218	2887	2117	2317
ENSG00000023171.10	GRAMD1B	177	193	264	216	218	128	106	102	196	118	209	134	207	157	131	138	375	275	234	169	472	235	212	124
ENSG00000023191.12	RNH1	1842	12150	2025	7804	1875	5740	2567	7349	3564	12876	2737	5903	3306	11965	2308	8085	1892	11628	2041	6044	1990	8630	2002	5449
ENSG00000023228.9	NDUFS1	8215	8100	8715	7518	8202	5630	7361	5017	7642	5249	7093	4784	6271	5020	8079	7265	7175	5219	7393	6652	7719	5987	7518	5950
ENSG00000023287.8	RB1CC1	6929	3348	6473	2734	7256	2622	4432	1724	6167	2164	3826	1308	5314	2658	5592	2247	5613	1873	5088	2270	6267	2087	4434	1694
ENSG00000023318.7	ERP44	6249	7014	5381	5688	4995	4186	5542	4501	6363	6554	4973	4037	6348	6427	5750	5204	5863	6619	4429	4364	6152	5392	4534	3864
ENSG00000023330.10	ALAS1	3184	5454	1942	3479	2833	3884	2548	2871	2983	5586	2418	2752	3064	5618	2202	4085	2251	3528	2010	3110	2673	3429	2318	2974
ENSG00000023445.9	BIRC3	416	252	871	1041	812	199	941	241	309	97	893	776	434	97	1270	350	431	260	639	851	539	429	486	257
ENSG00000023516.7	AKAP11	4982	1811	5529	2486	4375	1729	2797	1244	2869	1284	3755	1132	2243	1409	4021	1711	4382	1499	4999	1991	4741	1585	4519	1617
ENSG00000023572.4	GLRX2	253	890	238	647	233	508	306	678	232	879	446	599	200	894	335	669	340	1248	309	537	369	675	327	432
ENSG00000023608.4	SNAPC1	1275	2059	1977	3326	787	1696	1498	1925	1189	1604	1781	2559	786	1302	1271	2838	1947	3799	1671	3046	2168	3024	1570	2763
ENSG00000023697.8	DERA	2699	4283	2241	2618	2037	2073	2617	2018	2032	2308	2170	1763	1599	2046	2346	2372	2320	3173	2037	2015	2551	2682	2383	1982
ENSG00000023734.6	STRAP	12366	20473	10414	11179	9812	11225	11945	9453	11051	14315	8352	8316	9819	13168	10311	11873	9847	13770	8355	9304	10667	12463	9570	9604
ENSG00000023839.6	ABCC2	108	78	84	65	107	67	64	52	113	79	62	32	102	90	76	60	79	36	70	52	79	61	125	68
ENSG00000023892.9	DEF6	13	23	21	29	10	15	12	22	22	25	21	25	17	24	22	31	15	60	19	35	20	38	14	32
ENSG00000023902.9	PLEKHO1	2223	5700	2160	5292	3099	2898	3051	5407	1760	4412	2994	4385	2360	4446	2491	4956	1832	5452	2232	3765	2459	3740	1750	2096
ENSG00000023909.5	GCLM	7628	10121	5239	5215	5824	6816	7070	6995	10057	10962	3069	3617	7658	10201	7594	11928	3336	3498	3797	4241	3202	3447	3421	3232
ENSG00000024048.6	UBR2	3370	2261	3095	2041	3494	1825	2179	1290	3388	1605	2138	953	2915	1693	2970	1660	2975	1494	2503	1805	3088	1610	2838	1598
ENSG00000024422.7	EHD2	14974	16406	18257	19051	14715	11462	13530	10835	25756	19861	20574	12247	27166	23518	15519	18146	19388	17303	15587	14866	21525	17714	14265	12436
ENSG00000024526.12	DEPDC1	3025	1418	6668	3358	1307	646	5098	1698	2056	668	4166	1818	977	316	5736	2092	4269	1543	5645	2834	3857	2831	5727	1997
ENSG00000024862.12	CCDC28A	734	790	385	530	634	390	588	444	619	743	446	401	664	821	578	512	643	738	499	426	862	706	483	387
ENSG00000025039.10	RRAGD	7	8	9	17	12	8	6	23	5	9	10	28	6	25	6	28	2	22	9	22	5	20	6	7
ENSG00000025156.8	HSF2	734	985	948	756	681	666	943	567	860	611	731	421	791	630	770	672	948	756	795	616	1003	743	1038	519
ENSG00000025293.11	PHF20	3836	2624	3822	2494	3816	1997	2782	1263	3663	1778	3185	1356	3188	1815	3328	1882	3629	1854	3356	2192	3797	1944	2692	1565
ENSG00000025423.7	HSD17B6	3	6	3	8	1	4	5	9	5	4	6	9	4	3	5	7	3	18	6	13	2	12	7	5
ENSG00000025434.14	NR1H3	89	222	51	142	77	72	55	84	112	196	78	111	133	220	58	121	125	294	81	118	142	210	72	114
ENSG00000025708.8	TYMP	34	196	37	352	20	132	21	284	43	263	28	288	41	279	30	295	34	390	36	224	35	196	25	174
ENSG00000025770.14	NCAPH2	283	1754	707	2559	239	800	685	2142	517	1728	754	2102	395	1316	603	2439	446	3471	626	2206	397	2251	530	1721
ENSG00000025772.7	TOMM34	1466	2789	2247	3360	1255	1527	2341	2496	1612	2178	2583	2552	1488	1867	2170	2950	2047	3430	2031	2861	2286	3235	2127	2402
ENSG00000025796.9	SEC63	9521	9762	7708	6227	8288	6739	7358	4505	8357	6404	6841	4274	6854	6552	7597	6135	7303	5829	6885	5465	7319	6028	6683	5301
ENSG00000025800.9	KPNA6	6868	5041	6552	4928	5896	3642	6022	3534	6505	4030	5556	3032	5064	3869	6965	4547	6258	3981	6319	4249	6336	3944	6270	3846
ENSG00000026025.9	VIM	219086	338726	172810	214874	187658	183076	217942	183238	243664	372236	225773	161708	255897	393949	196379	241009	238507	362476	174009	160361	301662	280442	201791	182704
ENSG00000026036.16	RTEL1-TNFRSF6B	24	84	84	166	49	65	92	102	89	80	70	141	71	107	98	161	54	116	84	226	47	124	80	125
ENSG00000026103.15	FAS	195	333	289	934	185	430	287	600	318	511	210	636	354	527	382	1060	306	656	270	905	228	592	357	633
ENSG00000026297.11	RNASET2	144	318	135	322	124	149	131	251	178	232	175	197	229	270	179	205	214	448	151	232	208	243	171	204
ENSG00000026508.12	CD44	4130	3604	4829	4938	3669	3004	4637	3806	3991	3380	4744	2941	3089	2410	5268	5705	3857	4094	4442	4654	3906	3209	3872	3571
ENSG00000026559.9	KCNG1	44	73	46	41	43	20	40	28	67	23	47	23	58	16	61	27	67	46	48	34	70	32	36	22
ENSG00000026652.9	AGPAT4	699	917	631	701	676	686	504	461	717	886	607	475	756	1139	609	605	676	856	621	571	704	844	606	497
ENSG00000026950.12	BTN3A1	262	279	317	761	221	298	215	267	458	329	287	494	433	345	230	341	425	541	318	586	511	541	271	407
ENSG00000027001.7	MIPEP	806	1081	897	994	748	619	788	761	870	842	790	691	722	823	910	977	806	1029	721	833	873	868	737	748
ENSG00000027075.9	PRKCH	7736	6766	9169	8021	7139	4633	7183	4285	8913	4411	8071	4610	8334	4682	6578	4896	9753	6025	8627	6517	11251	6514	7342	5125
ENSG00000027697.8	IFNGR1	2350	3206	2374	2794	3383	2127	2062	1681	2910	2149	1856	1663	3286	2970	2029	2136	2537	2455	1937	2338	2518	2344	1993	1830
ENSG00000027847.9	B4GALT7	569	2805	507	1707	546	1327	792	1680	840	2685	850	1283	774	2375	673	1701	619	2583	643	1328	695	2078	711	1367
ENSG00000027869.7	SH2D2A	4	6	6	18	8	7	7	11	1	15	10	15	3	5	3	37	3	8	5	29	5	12	3	16
ENSG00000028116.12	VRK2	2640	1977	3321	2026	2410	1469	2208	1229	2623	1273	2069	1278	2021	1240	2590	1988	2517	1631	2397	1689	2459	1663	2519	1539
ENSG00000028137.12	TNFRSF1B	1342	3660	1392	3145	1204	2145	1198	1944	1773	3207	1784	2467	1763	3411	1072	2165	1901	3875	1435	2394	1912	3243	1303	1927
ENSG00000028203.13	VEZT	9371	5919	6848	4659	8669	4383	6796	3147	7293	4230	6755	2829	7023	4780	7149	4190	7316	3619	6587	3931	9046	3976	7162	3508
ENSG00000028277.16	POU2F2	136	121	172	552	252	138	84	57	152	98	184	454	179	131	52	75	232	671	179	543	259	529	102	115
ENSG00000028310.13	BRD9	3262	3649	3217	3283	2822	2330	3289	2867	3295	3430	2948	2473	2907	2977	3274	3718	2751	3366	2768	2696	2922	3038	3271	2626
ENSG00000028528.10	SNX1	4483	6593	4039	6495	3709	4447	4010	4426	4394	5382	3872	4330	4419	5498	4021	5495	4390	5478	3986	5572	5127	5931	4011	4678
ENSG00000028839.5	TBPL1	818	2131	1004	1496	712	1197	1176	1641	999	1960	762	1144	866	1713	1048	1891	834	1781	773	1259	812	1457	880	1265
ENSG00000029153.10	ARNTL2	2417	1591	4327	3297	2488	1291	3094	1680	2244	1196	3241	1597	1704	923	3959	2925	2952	1481	3872	3192	2772	1727	3360	1932
ENSG00000029363.11	BCLAF1	21491	10642	18986	9846	14799	7615	14713	6510	15126	6419	13344	5213	9288	5482	17523	8413	17436	6073	16999	8603	17616	6831	18930	7187
ENSG00000029364.7	SLC39A9	3805	4179	3636	3159	3471	2753	3300	2608	3826	3032	2986	1923	3152	3080	3522	2790	3188	2729	3440	2526	3273	2537	3229	2243
ENSG00000029534.15	ANK1	26	16	22	21	21	17	16	7	56	36	18	13	42	43	15	35	16	14	22	11	33	23	21	17
ENSG00000029639.6	TFB1M	293	871	412	583	282	481	338	474	430	726	278	430	367	556	312	542	378	844	289	445	304	786	338	542
ENSG00000029725.12	RABEP1	6525	4748	7439	4528	6168	3610	6009	3544	5855	3320	5649	2754	4759	3205	6711	4382	6062	3647	5985	4052	6091	3789	6246	3363
ENSG00000029993.10	HMGB3	5029	6899	4725	6926	3567	3634	7528	6660	3837	5306	6203	5972	3108	3704	6744	8753	4570	6865	5191	6078	4943	7627	5704	5820
ENSG00000030066.9	NUP160	2487	2314	3216	3163	2327	1902	2530	1715	2662	1663	2805	1665	1789	1475	3104	2503	2851	1677	3177	2657	2528	1751	2751	2087
ENSG00000030110.8	BAK1	518	3054	453	1785	478	1620	606	1586	893	2901	602	1710	722	2341	690	2718	520	2516	468	1733	460	2368	578	1681
ENSG00000030419.12	IKZF2	34	20	36	35	27	15	34	10	29	9	25	18	15	19	43	16	57	17	42	28	30	20	41	16
ENSG00000030582.12	GRN	3677	26096	4795	22514	4850	16428	6021	21287	8563	30971	5615	17357	10131	36357	5034	22620	4711	26564	4932	17373	5327	23277	4493	15676
ENSG00000031003.6	FAM13B	1617	1280	2311	1284	1590	1176	1572	919	1785	625	1483	684	1904	768	1790	1145	1606	639	1797	1037	1616	891	1926	889
ENSG00000031081.6	ARHGAP31	8533	4785	8415	5681	9812	3921	7708	4368	9480	3851	6983	3029	9202	4327	11955	6645	6881	2423	8147	4931	7326	2788	6604	3387
ENSG00000031691.6	CENPQ	249	564	806	1074	190	329	610	649	327	342	564	675	247	310	538	831	494	813	682	938	342	707	606	611
ENSG00000031698.8	SARS	11176	17719	8820	11333	10898	9608	10453	9957	11651	16273	10832	9814	10576	14518	9439	13729	8983	14566	8359	10308	10628	12908	8124	10148
ENSG00000031823.10	RANBP3	2414	3350	3369	3470	2022	2046	2591	2540	2733	2886	2943	2510	2773	2789	2529	3083	2762	3527	2703	3061	2961	3201	2877	2633
ENSG00000032219.14	ARID4A	2007	1168	1818	1094	2166	1080	1592	685	1991	705	1095	553	1933	874	1894	1004	1869	778	1428	998	1945	1008	1819	956
ENSG00000032389.8	TSSC1	607	2146	824	1874	519	1082	836	1296	924	1855	810	1408	918	1618	774	1700	696	2075	790	1498	777	1715	731	1209
ENSG00000032444.11	PNPLA6	1767	5554	2552	5084	1957	3530	2133	3265	4127	6252	2502	3091	4043	6795	2262	4141	2252	5364	2217	3713	2227	5297	1897	3346
ENSG00000032742.13	IFT88	796	756	1084	730	595	503	988	489	827	554	757	497	586	516	882	647	937	609	878	621	913	678	900	490
ENSG00000033011.7	ALG1	481	2340	731	1791	428	1249	633	1342	884	2095	637	1262	818	2010	583	1835	496	2104	558	1445	453	1710	573	1342
ENSG00000033030.9	ZCCHC8	1423	1254	1860	1521	1057	923	1759	1055	1463	898	1538	1048	1218	819	1858	1578	1688	1026	1592	1306	1545	1176	1690	1197
ENSG00000033050.3	ABCF2	7309	7461	6984	7170	5559	4705	7937	5506	6514	5668	7968	4810	5426	4633	7519	7389	7201	5672	6995	6180	7313	5717	6691	5822
ENSG00000033100.10	CHPF2	4290	10042	3684	6396	5328	6746	3760	5005	5907	7577	3487	4030	7173	9494	3830	6012	3177	5231	3362	5029	3866	5646	3367	3866
ENSG00000033122.14	LRRC7	43	44	83	65	68	43	44	31	62	28	40	36	52	44	66	48	57	48	47	36	45	47	67	27
ENSG00000033170.12	FUT8	1982	1578	2535	2216	1734	1245	1979	1384	2247	1468	1928	1230	2415	1727	2325	1636	2453	1721	2242	1627	2711	1995	2177	1625
ENSG00000033178.8	UBA6	5768	4069	6765	4601	5983	3583	5079	2875	5345	3126	4989	2764	4091	3122	6339	4143	5678	3355	5918	3882	5490	3576	5051	3158
ENSG00000033327.8	GAB2	2944	1732	3198	2200	2782	1596	2334	1336	2058	1219	3042	1246	1985	1225	2631	1806	2668	1227	2916	2008	3438	1592	2360	1154
ENSG00000033627.10	ATP6V0A1	2314	2038	1542	1574	2284	1579	1380	884	2829	2258	1550	1024	2657	2358	1524	1267	1984	1544	1494	1286	1821	1391	1473	979
ENSG00000033800.9	PIAS1	2139	1054	2257	1137	2249	842	1629	603	1892	647	1797	655	1534	736	1902	870	2134	768	2093	874	2206	860	1966	726
ENSG00000033867.12	SLC4A7	6517	2772	8180	3260	7697	3018	4780	1843	3539	1257	5776	1380	2435	1369	6412	2525	4957	1203	7101	3068	4974	1859	5666	2160
ENSG00000034053.10	APBA2	360	567	326	620	288	453	329	358	315	416	421	380	309	413	295	442	389	541	409	446	450	482	261	369
ENSG00000034152.14	MAP2K3	698	2390	1155	3696	715	1413	1147	2439	1111	1879	1797	2952	932	1562	1151	3010	809	2795	1035	2755	914	2126	800	1865
ENSG00000034510.4	TMSB10	27825	102343	17768	56528	30998	44380	35649	51077	32784	163614	42470	64862	30876	163534	28529	77319	34051	166686	30019	51890	37633	101395	34207	53209
ENSG00000034533.7	ASTE1	462	505	299	319	329	310	515	354	453	392	307	204	335	387	456	386	367	328	331	287	388	314	427	289
ENSG00000034677.7	RNF19A	3103	3146	3902	3479	3971	2747	2912	1793	2969	1641	2839	1710	2560	1795	3277	2647	3154	2137	3667	3131	3117	2513	2532	1884
ENSG00000034693.10	PEX3	938	1192	922	1080	785	778	917	868	894	920	775	665	693	853	961	1087	647	840	750	908	773	834	872	922
ENSG00000034713.3	GABARAPL2	2054	6114	1703	4035	1786	3483	2353	3622	2796	5683	1836	3776	2761	6933	2091	4572	2184	6222	1893	3335	2108	5070	1845	3110
ENSG00000035115.17	SH3YL1	827	947	745	555	822	661	744	460	947	775	653	367	896	964	802	587	927	658	676	471	957	786	807	530
ENSG00000035141.3	FAM136A	1524	3606	2201	3454	1140	2014	2054	2526	2041	3048	1748	2592	1651	2731	1872	3195	2021	4337	1827	3066	1895	3600	1982	2740
ENSG00000035403.12	VCL	50130	28051	43733	31702	43802	20084	42736	19610	35440	12100	43548	14815	29561	12286	49575	24972	34650	13172	41004	27374	41703	16741	40809	20723
ENSG00000035499.8	DEPDC1B	385	533	1234	1378	204	257	894	635	386	295	858	848	196	148	714	825	701	749	997	1145	664	1176	936	800
ENSG00000035664.7	DAPK2	27	54	52	58	64	42	43	54	21	27	47	37	24	24	31	55	59	87	51	51	65	87	41	41
ENSG00000035681.3	NSMAF	3000	2702	3160	2851	2358	1764	2987	1689	3017	1730	2964	1655	2191	1696	2901	2022	3071	2147	2952	2324	3144	2151	3009	1828
ENSG00000035687.9	ADSS	8629	10290	8273	9005	7117	7294	7574	5779	8178	6899	7548	6132	6918	7458	7288	8239	8832	7277	7336	7589	9540	9180	8052	7076
ENSG00000035862.8	TIMP2	9529	13602	10928	16641	10341	10822	11394	10912	12116	10992	11098	8987	14190	14503	11260	11942	12020	14692	11350	11797	15030	16140	9692	10445
ENSG00000035928.10	RFC1	3378	3042	5069	4203	3512	2326	3448	1965	3729	1862	3839	2194	3138	1996	3510	2769	4256	2713	4230	3570	3860	2699	3846	2477
ENSG00000036054.8	TBC1D23	3432	3379	3028	2476	3091	2220	2528	1785	3407	2209	1964	1457	2725	2169	2978	2280	2551	1789	2486	2100	2556	2035	2707	1787
ENSG00000036257.8	CUL3	8880	7042	9122	6242	7192	4673	9598	4917	8528	5085	7878	4023	7071	4819	9060	5724	8601	5175	7874	4933	9006	4956	8111	4555
ENSG00000036448.5	MYOM2	28	53	3	54	39	33	27	58	22	87	14	43	26	46	15	73	24	75	20	42	14	70	30	53
ENSG00000036530.4	CYP46A1	7	7	11	3	7	3	16	5	11	6	11	2	3	7	8	6	4	6	11	6	7	2	19	6
ENSG00000036549.8	ZZZ3	3638	2551	4029	2442	3150	1864	3052	1618	3200	1467	3060	1263	2264	1509	3404	1941	3585	1642	3637	1957	3884	1896	3432	1750
ENSG00000036672.11	USP2	17	20	33	30	16	11	21	17	17	10	31	20	12	14	15	11	17	28	35	18	15	35	19	18
ENSG00000037042.8	TUBG2	429	599	335	315	373	342	439	330	532	551	371	243	559	631	451	394	372	479	409	297	413	467	492	390
ENSG00000037241.3	RPL26L1	649	3306	447	2097	570	1397	829	2331	655	2962	765	1906	562	2216	710	2668	608	2956	613	1783	696	2177	750	1911
ENSG00000037280.11	FLT4	818	2069	1149	2520	1251	1889	1305	1832	1039	929	1335	1428	1372	1645	1387	2103	1311	1697	1267	1857	1578	2380	962	1440
ENSG00000037474.10	NSUN2	6742	6446	6856	6575	5079	4320	8000	4963	6093	4496	7230	4145	4227	3662	8178	6719	6556	4919	6626	5617	7089	5105	7126	5252
ENSG00000037637.6	FBXO42	874	1641	975	1231	867	1035	872	1110	1082	1248	754	800	1043	1234	888	1195	1073	1324	839	1159	1135	1158	1061	1115
ENSG00000037749.7	MFAP3	3418	3392	3530	2935	3349	2663	2950	1821	3782	2017	2299	1386	3246	2244	3348	2289	3084	1969	2876	2497	3132	2056	3076	1941
ENSG00000037757.9	MRI1	442	1205	398	1145	400	810	467	785	584	1203	502	736	562	1275	459	1003	551	1237	409	916	513	1190	577	914
ENSG00000037897.12	METTL1	316	1191	350	1019	312	605	583	1080	350	1133	569	822	262	825	541	1227	374	1586	415	919	430	1052	439	958
ENSG00000037965.4	HOXC8	37	44	22	44	28	45	42	21	44	36	50	26	41	43	33	44	42	32	31	27	44	27	26	25
ENSG00000038002.4	AGA	884	1276	947	1111	752	845	995	836	1098	878	881	828	974	959	896	1019	953	1231	879	986	963	1096	960	829
ENSG00000038210.9	PI4K2B	2370	2616	3058	2668	2135	1726	2645	1862	2354	1696	1895	1692	1809	1591	2545	2666	2066	1997	2308	2314	2109	2181	2522	1803
ENSG00000038219.8	BOD1L1	6984	2406	6420	2778	6174	2159	4526	1473	4715	1310	4909	1183	3916	1328	6340	2376	4968	1152	5968	2603	5579	1554	5821	2059
ENSG00000038274.12	MAT2B	8436	10831	7262	7384	6821	6700	8061	5198	7532	6325	6826	4769	6576	6416	6876	6648	8215	7011	6861	6594	9035	8275	7913	6355
ENSG00000038295.3	TLL1	142	247	177	117	151	201	123	96	87	115	142	53	80	70	135	136	91	61	166	94	71	96	169	197
ENSG00000038358.10	EDC4	1664	2513	2309	3027	1699	1909	2050	1638	2503	1643	2126	1623	2130	1536	2173	2314	1994	1453	2122	2529	1840	2062	2144	2120
ENSG00000038382.13	TRIO	14796	7945	12332	9651	15109	8224	12506	7638	9438	3792	11369	3743	7730	3644	16537	9964	8738	2815	12939	9454	9909	4254	14111	7238
ENSG00000038427.11	VCAN	1934	464	1565	270	2008	469	975	218	1437	386	1012	119	1458	449	1250	374	1392	177	1425	281	1505	121	975	152
ENSG00000038532.10	CLEC16A	2039	1640	2655	1915	2047	1307	1529	998	2364	1266	2210	1045	2248	1342	1953	1442	1986	1386	2204	1668	2176	1411	1660	1289
ENSG00000038945.10	MSR1	18	25	77	78	43	25	32	23	8	11	45	50	16	16	41	41	52	81	57	66	50	63	44	42
ENSG00000039123.11	SKIV2L2	5837	5090	6845	6193	4514	3497	6173	3765	5027	3104	5545	3702	3616	2742	6489	5163	6624	3971	6159	5393	6644	4236	6452	4704
ENSG00000039139.9	DNAH5	58	48	154	107	94	33	113	55	59	27	133	59	58	16	142	79	85	63	142	81	109	54	108	54
ENSG00000039319.12	ZFYVE16	3921	2629	3951	2500	4002	2430	3659	1880	3199	1747	2574	1327	2260	1947	4556	2663	3251	1512	3457	2296	3045	1825	3737	1953
ENSG00000039523.13	FAM65A	6721	6179	6937	7305	6611	4376	5854	4465	8922	6538	8799	4785	8244	6766	8529	7946	6321	5035	6444	5552	6848	5289	6010	4265
ENSG00000039560.9	RAI14	69285	30652	56736	23429	62177	23434	40690	13967	46843	16642	44362	11721	39743	16575	45220	18344	43295	12909	47353	19875	49592	16415	42404	14868
ENSG00000039650.5	PNKP	697	1504	629	1193	688	795	744	956	740	1317	777	868	785	1552	716	1152	563	1475	585	940	784	1256	707	798
ENSG00000040199.14	PHLPP2	1138	698	1405	1056	972	575	1395	804	890	434	1375	605	598	388	2254	1236	1047	341	1727	851	1154	459	1279	605
ENSG00000040275.12	SPDL1	6852	4261	7794	5428	4301	2694	9327	4088	4146	2251	7682	3426	2414	1556	8265	5245	6137	2996	7181	4806	6217	3945	7918	4023
ENSG00000040341.13	STAU2	2699	2421	3471	2639	3059	1967	2179	1202	3200	1535	2688	1467	2995	2105	2442	1593	3152	1632	3055	2173	3210	1944	2395	1380
ENSG00000040487.8	PQLC2	206	787	220	654	214	468	243	503	368	896	299	477	314	854	191	553	239	1029	219	524	287	756	295	478
ENSG00000040531.10	CTNS	734	1454	734	1052	879	1088	718	851	959	1206	695	692	1134	1543	697	962	710	1087	650	859	754	958	682	790
ENSG00000040608.9	RTN4R	2	32	10	31	2	25	6	20	29	40	14	26	26	58	10	35	9	54	9	23	14	40	10	17
ENSG00000040633.8	PHF23	2030	4858	1277	2120	1805	2616	2147	2795	2044	4109	1840	2082	2078	3523	1712	3286	1745	3607	1245	1818	1887	3353	1648	2350
ENSG00000040731.6	CDH10	8	1	3	4	2	8	1	2	9	4	4	6	9	1	5	3	4	4	6	5	8	11	3	6
ENSG00000040933.11	INPP4A	1854	1666	2131	2152	1908	1583	1607	1400	1844	1249	1734	1087	1562	1316	1732	1603	1858	1212	2074	1858	1950	1354	1736	1301
ENSG00000041357.11	PSMA4	6730	22277	7041	14174	5408	10827	9373	12873	10046	21403	6330	13793	7736	20154	8171	16800	7271	24720	6730	12275	7001	18504	7164	11936
ENSG00000041802.6	LSG1	3771	4117	4422	4705	3174	3019	4403	2975	3879	3122	4605	3068	3083	2757	4335	4155	4332	4013	4231	3975	4604	3696	4039	3349
ENSG00000041880.10	PARP3	235	584	225	586	245	294	247	385	328	462	336	388	311	451	252	476	248	495	267	496	297	502	269	401
ENSG00000041982.10	TNC	96	67	95	694	61	252	94	469	61	151	146	430	32	80	152	719	41	216	89	709	49	135	72	438
ENSG00000041988.11	THAP3	262	1016	311	537	257	493	470	600	612	1123	425	449	494	954	353	742	396	1156	335	448	338	819	404	531
ENSG00000042062.7	FAM65C	15	9	6	4	6	7	3	2	8	3	3	3	5	7	2	2	11	8	1	2	7	5	9	7
ENSG00000042088.9	TDP1	932	1256	1578	1757	727	742	1481	1066	897	708	1511	1065	669	650	1296	1353	1230	1250	1432	1493	1182	1357	1338	1074
ENSG00000042286.10	AIFM2	644	1620	460	1009	562	847	431	699	859	1868	462	908	709	1611	379	1181	493	1368	405	962	454	1124	405	805
ENSG00000042317.12	SPATA7	355	733	233	385	391	576	356	400	402	656	169	295	421	842	331	493	327	574	229	314	367	517	294	333
ENSG00000042429.6	MED17	2894	3051	2495	2286	2581	2110	2498	1733	2552	1946	2550	1417	2291	1731	2390	2127	2392	1739	2302	1696	2642	1745	2227	1513
ENSG00000042445.9	RETSAT	1090	3631	1255	2793	1412	2643	1128	1572	2018	2955	1136	1823	2063	3371	988	2031	1197	3079	1086	2347	1104	2971	1060	1970
ENSG00000042493.11	CAPG	339	2611	387	2460	316	1480	446	2076	582	3645	433	2390	574	2911	370	2668	379	4454	383	2169	399	3063	417	1816
ENSG00000042753.7	AP2S1	1233	11564	1013	9610	1267	5350	1917	8507	1609	12240	2007	8777	1332	10615	1485	9366	1553	19545	1451	7358	1620	12207	1594	7303
ENSG00000042832.7	TG	14	14	4	12	11	19	4	6	20	25	5	7	31	38	1	16	7	21	8	9	10	18	3	6
ENSG00000042980.8	ADAM28	5	4	0	4	12	13	6	5	2	0	2	8	2	2	4	1	3	3	1	4	1	0	4	4
ENSG00000043093.9	DCUN1D1	2436	2185	2267	1775	2267	1630	2253	1352	2274	1631	1715	1233	2007	1785	2303	1821	2279	1633	1949	1449	2299	1564	2185	1328
ENSG00000043143.16	PHF15	1061	997	1552	2511	670	837	591	627	1345	983	2005	1823	1035	975	736	984	1402	1276	1211	1771	1444	1278	944	796
ENSG00000043462.7	LCP2	14	7	9	10	19	2	23	12	2	1	10	7	0	1	13	11	6	5	17	10	5	5	8	9
ENSG00000043514.11	TRIT1	700	1109	753	1152	654	692	1077	962	736	880	864	810	653	884	846	1002	867	1370	810	1006	950	1117	966	917
ENSG00000043591.4	ADRB1	12	27	8	35	7	14	9	25	27	44	16	14	19	42	13	25	25	40	16	25	18	20	7	26
ENSG00000044090.4	CUL7	2355	3557	1589	2007	2349	2181	1484	1431	2534	2340	1471	1296	2634	2240	1611	1812	1639	1851	1410	1549	1985	2020	1527	1543
ENSG00000044115.16	CTNNA1	31989	43586	28595	34649	31357	29946	31997	26139	38160	33185	25302	20041	37201	34113	31211	35548	24591	24192	25041	29875	29130	26858	24298	26269
ENSG00000044446.7	PHKA2	645	870	753	964	730	688	765	637	774	600	749	581	771	719	821	856	804	804	768	803	836	858	862	639
ENSG00000044459.10	CNTLN	1109	724	1932	1213	986	533	1056	640	1067	482	1308	667	804	526	1081	810	1356	746	1561	1055	1300	785	1156	719
ENSG00000044574.7	HSPA5	107600	158206	79912	76923	75213	85769	86880	56782	127318	156023	67119	53225	96510	92110	100184	74476	77877	112491	57802	61749	80009	98338	60451	73582
ENSG00000046604.8	DSG2	379	78	450	24	363	21	215	21	298	15	281	20	240	16	327	33	394	20	383	31	408	21	257	21
ENSG00000046647.9	GEMIN8	479	1094	453	676	502	561	464	480	513	797	494	457	492	740	411	509	478	1056	485	512	572	825	404	497
ENSG00000046651.10	OFD1	769	929	920	663	780	601	955	643	912	737	652	470	824	796	903	787	692	708	671	614	689	646	800	588
ENSG00000046653.10	GPM6B	22	27	47	28	37	32	35	21	47	14	23	19	31	19	74	41	65	25	34	17	28	26	52	22
ENSG00000046889.14	PREX2	13634	8195	6986	4087	14005	7869	6195	3122	7740	4103	4367	2056	6115	5076	7374	3640	5436	2225	6624	3585	5292	3417	7814	3728
ENSG00000047056.10	WDR37	2192	2336	2063	1932	1953	1680	1749	1438	2545	1771	1830	1178	2066	1753	1885	1691	1713	1254	2093	1546	1827	1391	2069	1398
ENSG00000047188.11	YTHDC2	4615	3065	5506	3461	4612	2755	4590	2046	5688	2412	3984	1817	4721	3119	5387	2713	5328	2384	5279	2905	5058	2975	5312	2564
ENSG00000047230.10	CTPS2	967	1214	843	1157	782	896	731	695	941	834	845	731	911	864	756	768	1037	1055	898	958	1111	1083	812	800
ENSG00000047249.12	ATP6V1H	1737	4197	2126	2779	1648	2779	2258	2499	2858	3991	1324	1980	3022	4060	1978	3107	1566	3098	1469	2249	1521	2824	1846	2277
ENSG00000047315.10	POLR2B	20763	12882	22881	13309	18281	9326	17366	7040	17138	6884	17618	7664	13737	6405	19061	9875	20885	8021	20312	11749	22314	10433	22116	9632
ENSG00000047346.8	FAM214A	1449	2067	978	1404	1812	1775	1034	976	1348	1010	702	584	1477	1459	1079	1062	1084	948	1074	987	1246	1234	1046	855
ENSG00000047365.7	ARAP2	41	17	93	58	62	12	67	21	23	8	66	24	13	14	106	31	36	18	110	29	47	12	26	21
ENSG00000047410.9	TPR	28413	12276	26922	12568	24608	11305	23132	8852	20607	7632	21226	7321	17035	7060	27021	13104	19076	6833	22127	11594	19767	9097	22678	10271
ENSG00000047578.8	KIAA0556	1029	1048	1178	1084	1104	853	741	678	1170	831	863	576	1124	846	881	868	1002	683	1009	916	1123	848	897	753
ENSG00000047579.15	DTNBP1	377	994	496	990	306	560	456	727	541	1193	522	754	609	1276	373	891	463	1445	392	684	515	1139	390	650
ENSG00000047597.5	XK	3	4	3	4	9	4	1	3	2	8	5	1	0	1	5	4	6	2	5	4	5	1	9	2
ENSG00000047617.10	ANO2	621	735	401	677	465	546	372	410	767	815	448	405	761	837	563	566	462	596	505	501	561	446	255	409
ENSG00000047621.7	C12orf4	1704	1917	1775	1600	1515	1325	2031	1400	1728	1516	1805	1135	1510	1387	2162	1862	1661	1532	1706	1433	1641	1439	1884	1438
ENSG00000047634.10	SCML1	647	601	1399	1052	490	494	809	572	743	497	813	636	513	572	908	872	985	776	1057	974	909	772	1032	669
ENSG00000047644.13	WWC3	5044	4102	4496	4142	4641	3260	4385	2692	5551	2849	4205	2258	5184	2842	5483	4033	4325	2617	4252	3388	4508	2912	3595	2561
ENSG00000047648.17	ARHGAP6	25	39	37	27	32	25	35	17	40	33	23	19	47	49	22	15	57	36	41	28	42	29	33	23
ENSG00000047662.4	FAM184B	10	14	6	7	14	7	14	9	4	23	4	4	9	17	1	9	6	12	9	6	5	20	11	13
ENSG00000047849.17	MAP4	35154	22411	33087	23491	31092	16945	29553	15514	32009	17702	30069	13035	25609	15427	34429	22065	28631	17521	30062	20849	32049	17900	28681	17653
ENSG00000047932.9	GOPC	4326	3812	3076	2659	3394	3151	5856	3739	3603	2485	2452	1567	2886	2391	6948	4732	3034	1997	3165	2814	3134	2402	3816	2730
ENSG00000048028.7	USP28	1838	1031	2315	1689	1442	978	1436	665	1925	642	1420	795	1509	678	1607	979	2262	897	1834	1329	2179	1110	1624	946
ENSG00000048052.17	HDAC9	241	186	218	410	607	238	203	124	225	214	175	219	330	215	236	280	82	139	212	355	88	172	225	198
ENSG00000048140.13	TSPAN17	2072	5219	1926	3406	1941	2967	2364	3104	2911	4931	1743	2811	3012	4939	2229	3651	2158	4952	1985	2719	2298	4112	2088	2751
ENSG00000048162.15	NOP16	1211	2883	1340	2332	773	1471	1853	2421	1194	2632	1705	2155	853	1667	1468	2753	1375	3418	1293	2026	1295	2473	1593	2217
ENSG00000048342.11	CC2D2A	694	583	793	944	615	595	544	440	639	460	717	559	613	504	570	571	780	785	800	874	831	677	737	597
ENSG00000048392.7	RRM2B	3049	3759	3630	5362	2991	3569	2607	3122	3541	3093	1977	2926	2934	3671	3044	4462	2607	3182	2661	4651	2477	3425	2709	3297
ENSG00000048405.5	ZNF800	1414	940	1610	1095	1188	781	954	621	1077	799	1202	606	730	735	1161	810	1069	716	1306	937	1188	713	1142	621
ENSG00000048471.9	SNX29	1099	722	981	810	1081	636	650	432	1158	567	813	350	1019	629	826	568	707	404	891	656	927	430	657	453
ENSG00000048540.10	LMO3	2	4	1	1	2	0	2	2	6	4	1	0	5	6	0	1	4	2	4	0	2	0	6	1
ENSG00000048544.5	MRPS10	3253	4172	3522	3747	2605	2588	3794	2744	3617	3217	3051	2771	2786	3084	3543	3577	3532	4153	3261	2972	3733	3519	3454	2817
ENSG00000048649.9	RSF1	6766	2844	7574	3126	6419	2486	4517	1846	5104	2032	4562	1708	4462	2100	5532	2640	5876	1929	5702	2706	6534	2315	5623	2216
ENSG00000048707.9	VPS13D	5317	2306	5060	2752	5730	2112	2901	1519	3796	1634	3419	1257	3065	1794	4459	2144	3727	1314	4651	2477	4022	1555	3852	1738
ENSG00000048740.13	CELF2	2188	1421	5433	3201	1957	1119	3377	1489	2393	876	4481	1530	1986	911	3807	2007	4513	2029	4635	2712	4941	1993	3797	1586
ENSG00000048828.12	FAM120A	12966	11417	12381	11027	10170	8280	11635	7526	12600	8668	12552	6365	9701	8388	13702	10222	12049	8785	12044	9331	13142	8352	10259	7890
ENSG00000048991.12	R3HDM1	3352	2000	4317	2421	2708	1401	2598	1248	2884	1319	3805	1296	2202	1368	3101	1536	4091	1697	3781	1911	4069	1568	3500	1518
ENSG00000049089.9	COL9A2	4	14	2	8	2	7	2	7	2	12	3	5	3	4	5	9	1	10	2	5	3	23	4	7
ENSG00000049130.9	KITLG	3395	2164	5541	3053	6186	1707	4707	1898	3095	1114	3224	1647	3219	1196	5933	3767	2994	1099	4511	2641	2593	1402	4008	1982
ENSG00000049167.9	ERCC8	488	801	471	634	405	455	541	473	444	510	408	405	391	510	482	626	484	572	446	578	501	557	488	451
ENSG00000049192.10	ADAMTS6	4483	2538	4316	2836	4790	2450	4394	1825	4371	1819	3474	1260	4134	2312	6095	2639	3119	1047	4492	2946	3196	1387	5235	2325
ENSG00000049239.8	H6PD	2482	2864	2338	2696	2104	2015	1549	1544	2375	2114	1997	1346	1978	1967	1893	1802	2028	1898	2290	1842	2457	2132	2135	1896
ENSG00000049245.8	VAMP3	11649	16488	12347	10519	11977	10298	13457	9402	14954	13358	10164	7019	15508	13511	12452	11181	10803	11041	11153	8620	9857	9490	11046	7952
ENSG00000049246.10	PER3	331	179	435	231	173	144	255	142	194	136	337	136	143	127	276	167	395	213	335	163	335	192	280	157
ENSG00000049249.4	TNFRSF9	0	3	14	23	16	4	11	7	5	2	18	11	10	5	9	9	3	8	6	14	10	15	8	6
ENSG00000049283.13	EPN3	1	4	3	5	0	7	1	1	7	4	4	7	8	5	9	8	9	8	4	11	4	8	4	4
ENSG00000049323.11	LTBP1	9849	12806	5398	5912	11576	12746	5527	4756	7267	5512	5076	2620	7008	5624	5456	5764	5709	3147	5011	4380	6407	4653	5073	5276
ENSG00000049449.4	RCN1	21745	39796	17660	30612	23301	25628	20738	21836	26124	39847	22773	22679	25951	48673	20085	27721	22994	40426	18625	23512	27709	36727	17608	21475
ENSG00000049540.12	ELN	76	171	190	187	61	43	156	126	723	957	207	114	1010	852	500	312	81	67	144	118	132	128	117	100
ENSG00000049541.6	RFC2	695	1395	1202	2200	657	802	1417	1594	796	1283	1597	1753	610	1040	1064	1955	1159	3420	1179	1986	1268	2094	1118	1508
ENSG00000049618.17	ARID1B	5149	2722	4454	2871	4532	2256	4283	2267	4107	1702	4100	1482	3260	1814	5373	2848	4161	1673	4456	2469	5033	1845	4167	2086
ENSG00000049656.9	CLPTM1L	3251	9378	3747	8047	2872	5597	4469	6380	4855	8933	3561	5600	4636	8249	4266	8486	3269	8498	3379	6379	3161	7329	3525	5838
ENSG00000049759.12	NEDD4L	2001	1533	1649	1620	3583	1130	1745	1295	1742	1116	1512	896	2132	1289	2377	1665	1300	1138	1650	1429	1458	1101	1489	829
ENSG00000049768.10	FOXP3	5	3	3	4	2	3	1	2	2	9	2	4	4	6	7	5	4	2	3	4	1	4	3	6
ENSG00000049769.8	PPP1R3F	26	131	42	107	25	83	26	90	49	130	23	83	30	115	29	92	31	152	21	81	32	108	26	71
ENSG00000049860.9	HEXB	3262	8956	4015	10225	2869	6418	4476	7841	4928	9246	4358	7042	4786	9548	3986	8593	4510	13188	3766	7628	4193	9876	3892	6634
ENSG00000049883.10	PTCD2	517	376	447	411	332	282	488	331	378	345	353	234	320	275	531	475	475	366	475	340	529	382	508	404
ENSG00000050130.13	JKAMP	3403	5567	2382	2955	3418	3550	3097	2549	3604	3884	2537	2021	3576	4336	2715	3235	2677	2504	2423	2489	2224	2648	2759	2378
ENSG00000050165.13	DKK3	9602	16413	9782	13088	9439	10551	10129	10532	11538	11791	9989	8297	12785	11728	9993	12977	10287	11055	9410	9658	11313	11757	8843	9560
ENSG00000050327.10	ARHGEF5	13	9	13	17	10	5	6	13	16	8	8	10	13	13	9	15	13	24	8	14	12	7	13	14
ENSG00000050344.8	NFE2L3	2688	3405	6515	7002	2201	2476	4822	4052	3557	2347	4538	4102	2978	2097	4538	4664	4779	5451	5041	5410	5080	5269	4395	3686
ENSG00000050393.7	MCUR1	1173	1438	1295	1237	946	864	962	835	1127	1228	1210	765	1024	1138	1156	979	1210	1333	1212	934	1061	992	1227	751
ENSG00000050405.9	LIMA1	20103	10698	17159	10043	17191	6743	14749	5633	15918	5138	15283	6060	13339	5424	15139	7876	14342	5921	13586	8589	15403	6756	14657	6928
ENSG00000050426.11	LETMD1	647	961	715	1125	433	589	752	805	729	908	683	819	676	924	734	981	819	1357	752	933	849	1184	868	835
ENSG00000050438.12	SLC4A8	224	139	270	196	178	85	188	95	218	87	240	122	142	84	267	173	200	91	237	174	225	130	263	136
ENSG00000050555.13	LAMC3	0	5	4	8	0	0	4	0	5	2	2	2	2	0	5	14	1	7	3	7	4	8	2	2
ENSG00000050730.11	TNIP3	58	20	53	61	82	12	62	34	61	19	43	44	38	14	110	54	11	29	31	70	36	25	36	17
ENSG00000050748.13	MAPK9	2569	3381	2878	3251	2093	2441	2927	2797	2716	2514	2261	2047	2516	2547	2968	3493	2213	2549	2363	2758	2345	2633	2473	2449
ENSG00000050767.11	COL23A1	8	28	7	9	12	11	5	6	36	56	4	4	81	80	5	13	9	12	5	2	9	3	3	11
ENSG00000050820.12	BCAR1	2907	8473	6462	12891	2981	4883	3032	5643	4620	6567	6483	7841	3952	6544	2852	6128	5236	12569	5316	9369	6044	11825	4435	7807
ENSG00000051009.6	FAM160A2	548	929	613	791	599	623	741	718	757	856	602	543	641	814	877	958	632	742	598	687	671	853	760	644
ENSG00000051108.10	HERPUD1	1980	6382	1810	2793	2071	3482	2361	2645	2868	6237	1371	1820	2830	5143	2880	3770	1465	3785	1367	2572	1656	3770	1767	3048
ENSG00000051128.14	HOMER3	922	5637	1461	5191	1072	2731	1617	4023	1667	5133	1999	3617	1707	5653	1290	4187	1874	10391	1580	3094	2199	6620	1492	2700
ENSG00000051180.12	RAD51	497	937	1140	1713	380	471	957	1068	555	736	1243	1291	381	434	743	1383	978	2552	1089	1691	823	1548	990	1069
ENSG00000051341.9	POLQ	827	328	2279	1593	573	377	1133	760	485	234	1669	954	375	178	1474	1167	1462	933	2087	1514	1160	886	1595	937
ENSG00000051382.4	PIK3CB	2385	1708	2980	1799	2098	1290	1863	876	2514	1105	1867	899	2098	1074	2226	1135	2309	1126	2200	1572	2084	1159	1855	1070
ENSG00000051523.6	CYBA	300	2020	297	1711	197	885	365	1702	376	2528	437	1665	431	1945	294	2116	366	3320	313	1345	408	2165	384	1278
ENSG00000051596.5	THOC3	396	1357	347	1779	333	744	583	1429	447	1158	651	1380	336	1003	510	1995	532	1902	511	1645	584	1734	554	1334
ENSG00000051620.6	HEBP2	1520	5737	953	3090	1929	2901	1421	3237	1528	4861	1728	2112	1558	5089	1196	2776	1292	4320	1178	1871	1542	2974	1460	2031
ENSG00000051825.10	MPHOSPH9	1582	793	2697	1284	1169	620	1582	572	1407	446	1786	611	1068	485	1989	881	2135	720	2324	1110	1917	924	2277	866
ENSG00000052126.10	PLEKHA5	1251	649	1378	904	1201	566	1080	521	1012	393	993	418	896	462	1101	587	1165	409	1214	739	1287	539	1165	534
ENSG00000052723.7	SIKE1	1982	1976	1890	1803	1643	1472	1475	1081	1921	1392	1245	1106	1256	1349	1853	1496	1902	1682	1646	1444	1946	1605	1729	1408
ENSG00000052749.9	RRP12	1436	2709	2007	2434	1091	1688	2244	2384	1920	2379	1843	1868	1294	1776	2162	3290	1456	2468	1495	2041	1327	2213	1686	2340
ENSG00000052795.8	FNIP2	1359	799	1365	983	1366	795	964	566	1175	767	954	451	1045	913	1334	955	1059	539	1159	882	1116	545	1133	563
ENSG00000052802.8	MSMO1	2415	7114	1277	2062	2039	4830	1560	2212	3106	6650	1154	1458	3597	7676	1504	2630	1850	2559	1325	1693	1961	2950	1403	1936
ENSG00000052841.10	TTC17	4088	2930	4602	2996	4394	2459	2804	1486	4185	1850	4083	1653	4754	2521	3247	1891	4908	1921	4135	2516	4728	2124	3299	1745
ENSG00000053108.12	FSTL4	6	9	8	6	0	4	1	0	6	3	6	6	7	12	0	1	5	15	1	1	9	15	0	3
ENSG00000053254.11	FOXN3	3340	1789	2727	1848	3398	1709	2744	1307	2997	964	2248	851	2740	1413	2847	1355	2828	1085	2702	1579	3089	1125	2618	1122
ENSG00000053371.8	AKR7A2	277	1987	308	1846	325	939	535	1562	549	1812	616	1241	491	1745	439	1570	511	2649	523	1233	495	1917	502	1151
ENSG00000053372.4	MRTO4	1057	4204	1522	4618	824	2072	1890	3728	1163	3443	1953	3623	774	2292	1644	4791	1406	6259	1602	4109	1545	4336	1845	3504
ENSG00000053438.7	NNAT	315	558	314	461	259	250	397	340	318	369	531	350	232	251	410	438	508	737	411	338	691	638	465	314
ENSG00000053501.8	USE1	220	1154	161	572	232	486	267	529	271	1048	237	443	258	971	211	598	216	1079	170	417	195	740	201	447
ENSG00000053524.7	MCF2L2	26	27	22	50	17	34	41	28	22	27	14	37	20	29	40	65	19	18	30	47	14	29	30	32
ENSG00000053702.10	NRIP2	64	51	59	63	52	44	76	57	58	61	47	52	53	59	96	75	60	35	78	57	74	51	56	60
ENSG00000053747.11	LAMA3	260	128	946	479	151	87	373	185	278	72	738	203	296	80	543	245	735	210	843	439	799	238	532	205
ENSG00000053770.7	AP5M1	1750	1830	1931	1692	1626	1314	1661	1028	1943	1139	1335	913	1860	1343	1739	1308	1996	1269	1653	1343	1963	1253	1759	1068
ENSG00000053900.6	ANAPC4	1628	1749	2282	1577	1481	1162	1806	1072	2075	1448	1393	1103	1829	1626	1833	1408	1978	1940	1560	1430	1739	1713	1816	1233
ENSG00000053918.11	KCNQ1	3	6	1	4	0	0	6	4	3	5	6	4	2	1	6	4	2	6	3	6	8	5	5	1
ENSG00000054116.7	TRAPPC3	1955	6023	1684	4616	1960	3418	2260	3645	2369	6423	2362	4052	2420	6362	2124	4599	2523	6743	1998	3815	2643	5189	2056	3526
ENSG00000054118.9	THRAP3	14945	10539	14785	11300	11789	7661	12163	6933	13796	7770	12804	6797	10899	6550	12832	10620	13201	7422	13579	10385	14547	9274	13291	8394
ENSG00000054148.13	PHPT1	731	4136	427	3059	596	1841	831	2820	839	5563	962	2717	777	3795	735	3369	853	7411	667	2138	929	4715	754	2184
ENSG00000054219.9	LY75	101	142	203	377	82	141	132	155	156	169	119	250	103	140	111	225	187	436	103	225	191	315	123	173
ENSG00000054267.16	ARID4B	5490	2541	5013	2496	5504	2199	3485	1572	3806	1593	3458	1314	3185	1942	4518	2159	4491	1611	3854	2257	5112	1919	4333	1705
ENSG00000054277.8	OPN3	426	337	451	266	419	286	332	152	517	182	374	168	438	194	377	230	461	134	394	268	415	270	343	202
ENSG00000054282.11	SDCCAG8	1297	1891	1976	1694	1115	1125	1501	1242	1610	1580	1458	1314	1493	1660	1451	1483	1418	2015	1457	1485	1457	1679	1379	1301
ENSG00000054392.8	HHAT	75	165	75	129	122	132	72	85	199	120	65	97	179	184	87	105	78	132	78	132	106	129	78	84
ENSG00000054523.12	KIF1B	7961	4583	7162	4771	8218	4191	5170	3214	6195	3551	5207	2260	4812	3580	7025	4510	5813	3185	6238	4452	6014	3179	6592	3278
ENSG00000054598.5	FOXC1	1476	2127	1763	2487	1243	1312	1289	1502	1398	1769	2296	1504	1112	1894	895	1228	1092	1170	1458	1155	1157	1151	1105	847
ENSG00000054611.9	TBC1D22A	931	1937	1277	1695	952	1053	1183	1232	1515	1804	1192	1191	1474	1927	1005	1564	1202	1906	1095	1304	1408	1630	1019	1138
ENSG00000054654.11	SYNE2	2649	858	6961	2673	2764	815	2758	1108	2295	423	4333	1076	2235	662	3876	1445	3790	869	6452	2312	3912	1235	4355	1401
ENSG00000054690.9	PLEKHH1	27	19	6	15	4	6	13	9	12	9	8	4	7	18	12	12	17	15	11	11	19	21	9	9
ENSG00000054793.9	ATP9A	5014	3237	3558	2706	5530	2994	3383	2201	3757	1747	3135	1154	4064	2176	4095	2435	3316	1619	3515	2341	3887	1965	3077	2041
ENSG00000054965.6	FAM168A	2472	2056	2587	2449	2266	1695	1913	1328	2468	1417	2026	1245	2075	1440	2164	1878	2015	1287	2344	2206	2184	1704	1969	1581
ENSG00000054967.8	RELT	232	682	419	1323	318	449	426	673	226	467	756	1054	196	434	364	718	212	518	500	847	250	462	298	397
ENSG00000054983.12	GALC	3130	2532	1750	1334	3331	1800	1796	932	2798	1423	1349	725	2953	2027	1956	1192	1884	1061	1464	1141	1979	1203	1729	966
ENSG00000055044.6	NOP58	4101	5902	7922	6935	2788	3315	7442	5559	4614	4899	5421	5756	3335	3738	6955	7382	5493	8091	5751	6089	5597	6644	6556	5339
ENSG00000055070.12	SZRD1	4780	12188	6262	9618	4757	7355	5070	7082	6940	9152	5006	7246	6387	8417	5038	10016	4843	9416	5307	8618	5108	9481	5367	7578
ENSG00000055130.11	CUL1	5018	5965	5614	5616	4652	4012	5695	4215	5463	4353	4639	3512	4607	3972	5839	5438	4409	3979	4682	4424	4767	3949	4436	3609
ENSG00000055147.13	FAM114A2	2114	2495	1474	1569	1811	1429	1778	1180	1607	1593	1523	1034	1410	1568	1860	1538	1719	1461	1471	1337	1986	1585	1581	1305
ENSG00000055163.14	CYFIP2	961	788	1463	2451	630	740	1135	1176	1076	695	1343	1331	1063	598	1266	1432	1496	1648	1246	2089	1851	1586	1126	1207
ENSG00000055208.13	TAB2	6103	4236	7679	4339	6104	3145	5568	3047	6333	2854	5925	2472	5076	2974	6345	3794	5976	3086	5897	3451	5947	3248	5667	2663
ENSG00000055211.8	GINM1	1758	3374	2203	4129	1808	2446	2645	3222	2385	3213	2124	2736	2435	3870	2311	3855	2107	3732	1992	3255	2280	3357	2146	2788
ENSG00000055332.12	EIF2AK2	4031	2538	5440	7757	3656	2187	3039	2794	3812	1895	3650	5154	3179	2253	3600	3801	4517	4175	5003	7046	4553	3757	4284	3898
ENSG00000055483.15	USP36	2224	2040	2558	2676	1876	1622	2332	1672	2132	1673	2671	1764	1614	1543	2276	2192	1907	1795	2299	2278	2272	1964	2285	1737
ENSG00000055609.13	KMT2C	6475	1853	6137	2648	6335	1961	3434	1491	3889	1326	5026	1082	2806	1511	5545	1896	4677	1291	7206	2274	5418	1373	5251	1634
ENSG00000055813.5	CCDC85A	936	599	654	417	827	487	720	278	684	97	655	144	449	70	761	359	410	59	580	331	418	196	750	313
ENSG00000055917.11	PUM2	12051	6200	11187	5559	10212	4612	7746	3664	7680	3619	8651	3036	5860	3783	8932	4457	10105	4107	9949	4334	11495	4324	9244	3787
ENSG00000055950.12	MRPL43	949	3776	668	2480	880	1751	1004	2331	1038	3479	1201	2104	1041	3288	908	2650	1007	3905	870	2120	1276	3109	961	1915
ENSG00000056050.6	C4orf27	509	1860	800	1533	397	1026	748	1216	813	1766	622	1411	725	1797	610	1512	757	2770	639	1208	563	1919	665	1100
ENSG00000056097.11	ZFR	8065	6818	10323	6519	7361	5675	7455	4699	8121	4180	6100	3420	7030	4155	9606	6833	7786	3777	8029	5599	7813	4896	8215	5634
ENSG00000056277.11	ZNF280C	476	281	437	277	367	247	353	225	327	197	344	175	232	210	451	331	436	218	490	288	436	217	467	261
ENSG00000056558.6	TRAF1	326	491	229	320	688	294	488	269	247	158	423	277	343	163	623	317	137	192	256	283	172	293	204	201
ENSG00000056586.11	RC3H2	10215	6336	7958	4850	10075	5351	5982	3840	6905	4478	5631	2705	6147	4919	7935	4744	6776	4156	7333	4174	7679	4081	7723	3602
ENSG00000056661.9	PCGF2	1393	2087	1110	1888	1152	1137	1384	1368	1421	1747	1831	1225	1421	1891	1220	1668	1532	1953	1389	1332	1754	1852	1251	1180
ENSG00000056736.5	IL17RB	72	138	77	92	92	91	89	106	118	107	56	58	112	92	122	121	108	87	80	87	82	97	111	116
ENSG00000056972.14	TRAF3IP2	545	609	670	1029	435	456	455	448	593	566	709	641	666	703	414	577	608	845	521	806	652	732	503	531
ENSG00000057019.11	DCBLD2	13689	7946	13835	8738	12056	7177	9565	4552	9022	5304	11890	4746	6841	4953	11338	6274	12449	7234	12266	8004	13078	7241	13395	6728
ENSG00000057252.8	SOAT1	2570	2232	2808	2931	2271	1915	2610	2098	2653	2329	2716	1887	2318	2404	3394	3319	2454	2152	2634	2394	2331	2105	2503	2023
ENSG00000057294.9	PKP2	222	224	310	229	234	177	102	67	196	119	279	92	168	113	96	65	279	195	281	187	250	178	187	101
ENSG00000057468.6	MSH4	4	5	2	10	5	10	2	3	27	12	8	5	5	10	4	7	12	13	6	6	11	14	5	11
ENSG00000057608.12	GDI2	34057	28756	33349	21578	30673	17404	32200	16304	34344	21040	28870	15749	28919	18633	31096	21709	35032	23486	28464	19368	36265	21934	30848	17927
ENSG00000057657.10	PRDM1	72	33	35	66	101	28	40	39	41	42	12	24	23	21	42	45	35	54	31	58	41	24	26	42
ENSG00000057663.8	ATG5	1902	3195	2212	2676	1949	1914	2125	1961	2292	2353	1949	1821	2092	2472	2058	2356	2208	2853	1920	2178	2266	2619	1932	1775
ENSG00000057704.6	TMCC3	1040	1176	1684	1926	1069	974	542	477	1138	825	1117	779	948	822	432	529	1480	1357	1657	1508	1823	1372	1275	1019
ENSG00000057757.5	PITHD1	971	2881	1184	2365	830	1506	1470	2176	1169	2796	1444	1842	918	2324	1278	2506	1224	3921	1117	1752	1236	2889	1256	1849
ENSG00000057935.9	MTA3	1679	2507	1620	2227	1330	1639	1706	1433	1940	1795	1607	1394	1705	1868	1516	1789	1859	2224	1708	1764	2032	2331	1654	1576
ENSG00000058056.4	USP13	1774	1257	2397	1795	1542	978	1849	1056	1341	730	1817	881	1010	616	2062	1216	1651	876	2262	1460	1551	1004	2249	1101
ENSG00000058063.11	ATP11B	6074	2976	6757	3380	5768	2402	4627	1838	5316	1765	4335	1573	4097	1815	6256	2553	5872	1763	5822	2627	6227	2202	5412	1938
ENSG00000058085.10	LAMC2	1225	2205	2080	3696	1079	1694	1733	2341	1257	1408	1998	1837	990	974	1786	3551	892	1252	1812	3052	739	1599	1401	2653
ENSG00000058091.12	CDK14	3127	2241	2019	1562	2591	2131	1715	1310	2406	1828	1729	827	1637	1521	2227	1880	1694	1044	1864	1423	1730	1240	1695	1322
ENSG00000058262.5	SEC61A1	37481	51833	24370	28036	34963	30313	24194	22719	35831	41072	27194	20391	32070	36771	25340	28842	25006	31734	22742	23232	26500	26560	22178	21243
ENSG00000058272.11	PPP1R12A	6887	4475	7495	4011	6289	3527	4999	2445	5615	2951	5110	2238	4013	2951	6049	3657	5429	2898	6027	3357	5365	3311	5953	3077
ENSG00000058404.15	CAMK2B	8	31	28	29	17	8	17	20	7	10	22	17	6	12	31	28	12	29	19	27	27	23	21	20
ENSG00000058453.12	CROCC	322	1061	394	975	280	608	392	592	614	898	551	616	546	1048	366	706	391	1159	427	764	479	973	396	632
ENSG00000058600.11	POLR3E	1150	2240	1452	2200	918	1516	1424	1453	1382	1555	1630	1330	1013	1370	1479	1836	1506	1981	1354	1883	1457	2033	1315	1619
ENSG00000058668.10	ATP2B4	7404	3532	10818	6469	7254	3410	5204	2569	8690	3591	8541	3082	7552	4425	8684	3791	11405	4791	10284	5250	11096	4304	7081	2858
ENSG00000058673.11	ZC3H11A	13944	9330	11782	7984	13765	7175	10195	5339	12471	6113	9748	4541	10601	7332	11833	6395	11596	5942	11253	6659	13073	6819	10619	5465
ENSG00000058729.6	RIOK2	1924	3152	1791	2029	1515	1924	2065	1981	1999	2313	1375	1510	1586	1969	2028	2430	1685	2171	1414	1832	1692	2074	1837	2054
ENSG00000058799.9	YIPF1	877	1877	566	832	865	1069	681	719	931	1455	637	722	1034	1594	633	849	729	1454	560	666	666	1046	591	718
ENSG00000058804.10	NDC1	2236	1785	6223	4297	1615	1101	3927	2392	2182	1143	4540	2625	1462	902	4147	2942	4352	3218	5433	3584	3801	3046	4797	2501
ENSG00000059122.12	FLYWCH1	1013	3089	873	2160	1015	1775	721	1276	1783	3079	983	1279	1621	3070	771	1626	1044	2322	927	1713	1019	1850	914	1212
ENSG00000059145.14	UNKL	1348	1974	1044	1263	1045	1142	1216	917	1499	1944	1117	818	1199	1708	1064	1286	970	1269	952	973	1083	1244	962	778
ENSG00000059377.11	TBXAS1	55	153	47	72	57	88	18	61	78	169	35	66	57	165	31	83	40	91	24	59	25	54	31	51
ENSG00000059378.8	PARP12	1489	2124	2670	3908	1232	1490	2196	2413	2387	2119	2156	3034	2273	2378	1920	2618	2585	3931	2332	3006	2684	3233	2154	1907
ENSG00000059573.4	ALDH18A1	6447	8458	5312	5757	5384	4482	5750	3956	6077	4601	5324	3265	4623	3526	5861	4762	5946	5112	4996	4653	6998	5338	5119	4515
ENSG00000059588.5	TARBP1	516	750	1001	1196	706	619	643	678	798	576	616	676	714	741	706	812	897	888	937	1045	751	756	832	623
ENSG00000059691.7	PET112	1173	1629	1081	1421	1055	832	1496	1127	1382	1452	1557	1031	1069	1175	1360	1358	1378	1505	1431	1176	1506	1371	1260	1091
ENSG00000059728.6	MXD1	1031	881	1126	896	879	705	1104	697	871	583	902	494	615	581	1210	794	671	492	834	710	755	484	959	522
ENSG00000059758.3	CDK17	13615	8804	17634	9240	12593	7101	14070	7147	9399	4711	12545	4771	7932	4708	15069	8639	12530	5110	15278	7354	13523	6368	13154	5972
ENSG00000059769.15	DNAJC25	617	1024	506	614	546	632	556	514	727	965	481	442	498	804	560	763	551	720	434	499	474	684	497	497
ENSG00000059804.11	SLC2A3	2264	1585	1090	1137	1966	1465	1676	1395	2626	2740	1322	845	2183	2681	2706	2600	1697	1426	1096	1067	1940	1032	1140	950
ENSG00000059915.12	PSD	7	141	3	100	3	43	16	91	12	106	7	64	14	116	6	98	13	179	7	94	14	126	16	90
ENSG00000060069.12	CTDP1	1065	1940	1187	1720	1059	1162	1130	1378	1436	1854	1284	1175	1267	1663	1066	1765	1034	1703	1171	1431	1176	1738	1036	1196
ENSG00000060138.8	YBX3	8473	15315	11893	19346	6580	9362	11725	14190	13097	17676	12783	14312	10817	16403	11074	19198	12446	22187	10700	15553	13071	18003	11102	13347
ENSG00000060140.4	STYK1	493	745	487	687	430	472	414	384	565	544	393	472	476	586	382	672	556	720	417	632	508	594	452	501
ENSG00000060237.12	WNK1	12114	4720	13043	7079	10485	4486	8000	3612	9956	4000	10181	3237	8505	4697	10834	5234	11088	3529	12492	6185	11849	3811	10868	4187
ENSG00000060339.9	CCAR1	9222	7567	8553	6402	8331	5979	7421	4396	8437	6318	7882	4660	6378	6667	7740	6897	7560	6145	7040	5751	7626	6678	7748	5743
ENSG00000060491.12	OGFR	994	2484	1216	2464	905	1344	1056	1564	1770	2729	1266	1900	1732	2483	1093	1979	1237	3325	1027	2226	1273	2691	1276	1834
ENSG00000060558.3	GNA15	4	7	1	9	1	5	4	7	1	4	5	17	4	6	6	17	6	15	1	11	0	7	5	17
ENSG00000060642.6	PIGV	257	442	191	397	224	341	185	269	296	436	212	263	281	521	198	339	212	409	205	320	247	444	217	367
ENSG00000060656.15	PTPRU	39	88	66	192	43	110	107	212	26	54	75	131	45	42	130	227	42	134	70	161	62	110	65	146
ENSG00000060688.8	SNRNP40	1295	3894	2077	3786	1162	2045	2436	2756	1921	2812	2182	2924	1560	2592	1864	3445	1867	4527	1994	3427	1662	3925	1814	3006
ENSG00000060718.14	COL11A1	2	5	0	1	3	2	7	1	10	1	3	0	5	4	12	2	4	5	3	4	6	4	7	4
ENSG00000060749.10	QSER1	4624	2101	6322	2357	4027	1561	3085	1459	2887	1182	4521	1227	1826	1131	4610	1845	4598	1542	5407	2072	4050	1655	4767	1513
ENSG00000060762.14	MPC1	460	1153	384	679	488	607	506	664	664	1136	401	523	729	1231	436	704	405	886	321	512	315	699	412	481
ENSG00000060971.13	ACAA1	612	2729	549	1785	608	1377	929	1724	1117	2481	733	1431	1125	2551	771	1908	694	2429	631	1444	731	2176	737	1514
ENSG00000060982.10	BCAT1	35161	26981	27107	14851	35496	17524	24900	15053	25678	18454	17332	9551	19510	18511	30640	18788	20796	14873	23177	12247	20541	14527	23115	11943
ENSG00000061273.13	HDAC7	5237	9852	5292	8330	4661	5659	4942	5752	7200	8813	5817	5548	6385	8629	5168	7132	5244	9387	5313	6430	5752	8788	5113	5779
ENSG00000061337.11	LZTS1	2	10	6	5	3	3	13	3	9	3	3	2	6	3	8	5	12	3	5	6	12	2	9	3
ENSG00000061455.10	PRDM6	3	5	8	1	4	6	2	4	6	6	12	6	8	8	8	4	9	4	14	2	5	2	4	4
ENSG00000061656.5	SPAG4	30	247	39	120	46	101	39	138	51	214	32	131	48	198	38	151	38	273	43	113	37	192	57	121
ENSG00000061676.10	NCKAP1	29717	16372	29004	16105	26571	14049	24401	10426	27585	10837	20264	7642	22332	13179	30196	15915	23400	8358	25271	12772	25437	9987	24107	10430
ENSG00000061794.8	MRPS35	2362	4447	3613	4116	1876	2610	3648	3328	2918	3419	2679	2913	2323	2964	3169	4192	2809	4205	2549	3439	2542	3679	2996	3086
ENSG00000061918.8	GUCY1B3	478	414	343	195	668	305	202	65	747	358	244	94	850	590	262	111	369	167	299	137	411	238	249	148
ENSG00000061936.5	SFSWAP	1916	2435	2253	2474	1632	1642	2356	1791	2165	1951	2261	1609	1752	1808	2306	2405	2033	1874	2078	2118	2269	2092	2529	2046
ENSG00000061938.12	TNK2	1177	1801	971	1985	1525	1128	942	1107	1473	1517	1168	1335	1440	1756	1129	1416	976	1874	1071	1636	1100	1695	1180	1130
ENSG00000061987.10	MON2	3679	2764	3364	2189	3505	2156	2603	1571	2758	1583	2341	1087	2218	1662	3392	2036	2739	1497	3102	2016	2770	1710	3429	1773
ENSG00000062194.11	GPBP1	3977	4628	4830	4067	3895	3027	4296	2777	4509	3699	3479	2849	3994	3750	4192	3572	4652	4375	3766	3267	4587	4235	4328	3088
ENSG00000062282.10	DGAT2	8	33	31	90	18	10	24	35	13	14	40	53	9	15	22	35	38	103	39	72	51	58	29	33
ENSG00000062370.12	ZNF112	284	457	290	363	255	369	317	310	322	276	171	211	275	407	330	417	271	282	273	390	254	379	301	346
ENSG00000062485.14	CS	9730	13995	11033	15259	8178	10105	12412	10433	10505	10563	10440	9729	8268	9132	12035	14685	9869	11887	10058	13415	10520	11945	10557	11534
ENSG00000062524.11	LTK	1	26	4	5	6	21	5	7	7	35	6	4	6	39	5	3	0	7	0	2	1	8	1	0
ENSG00000062582.9	MRPS24	65	1249	150	893	81	531	175	777	271	1401	185	965	223	1473	172	1354	168	1753	188	813	109	1459	176	856
ENSG00000062598.13	ELMO2	1311	2251	1257	1905	1313	1697	1190	1280	1775	1691	1244	1125	2051	1824	1292	1760	1287	1390	1154	1536	1214	1598	1228	1428
ENSG00000062650.13	WAPAL	6974	3674	8101	3758	6356	2795	5985	2588	5584	2513	5510	2167	4642	2563	6733	3380	6195	2713	6241	3142	6544	2893	6258	2878
ENSG00000062716.6	VMP1	12978	26739	10777	17102	15115	16842	21757	19402	15853	15299	9890	12783	13064	17672	16481	17787	8911	14813	10642	13378	8796	14658	10542	9790
ENSG00000062725.5	APPBP2	2945	2890	2294	1890	2870	2255	1886	1396	3066	2056	1756	1175	2523	2239	2258	1847	2684	1914	2014	1523	2827	2020	2388	1630
ENSG00000062822.8	POLD1	337	1199	770	2569	287	721	822	1643	559	1099	1078	1812	412	961	665	2223	633	2729	818	2204	612	2128	700	1654
ENSG00000063046.13	EIF4B	28025	21077	27608	20950	25355	14088	24674	11985	24670	15312	26026	13216	23420	16742	24103	16487	33699	19935	26045	17299	43418	23388	24332	15387
ENSG00000063127.11	SLC6A16	58	35	45	29	57	33	16	15	33	24	38	15	25	17	14	10	63	37	42	18	89	30	33	15
ENSG00000063169.6	GLTSCR1	412	607	347	595	291	382	433	515	413	414	436	288	350	386	402	447	369	509	412	387	460	434	435	364
ENSG00000063176.11	SPHK2	301	888	288	647	296	534	293	388	375	657	307	424	399	703	290	547	304	738	303	426	334	739	396	561
ENSG00000063177.8	RPL18	3693	41028	3912	27290	3782	17902	4978	26510	5469	48463	4708	27801	5150	41576	4339	31712	4469	63062	3847	20366	5527	42868	4775	23897
ENSG00000063180.4	CA11	67	246	92	261	77	185	92	171	105	338	125	364	181	576	107	334	138	674	85	247	199	745	109	288
ENSG00000063241.3	ISOC2	567	2944	287	1454	506	1133	503	1373	608	3138	641	1327	539	2736	522	1589	543	3556	449	1038	709	2289	463	1061
ENSG00000063244.8	U2AF2	4635	12960	4835	10700	3977	6928	6110	8228	5507	8565	7170	7395	3851	6375	5921	11193	5143	10197	5678	9306	5210	9916	5847	8500
ENSG00000063245.10	EPN1	2336	8381	2566	7354	2309	4976	2995	6178	3869	8651	3379	4753	3749	8504	2714	7600	2516	7802	2671	5650	2928	6933	2381	5167
ENSG00000063322.9	MED29	1182	2109	1187	1768	1024	1418	1116	1349	1481	1862	1122	1279	1493	2017	1102	1852	1105	2019	1057	1665	1257	1966	1361	1561
ENSG00000063438.12	AHRR	1111	1415	305	843	914	1185	729	871	1423	1583	310	577	1466	1746	845	1188	227	259	364	753	270	348	378	394
ENSG00000063587.12	ZNF275	1375	1194	996	786	1157	845	939	621	1036	616	1059	412	812	510	1117	664	818	524	1024	669	1074	572	1065	587
ENSG00000063601.12	MTMR1	1885	1792	1950	1843	1714	1395	1827	1145	1693	906	1592	1024	1406	1086	1945	1534	1660	1189	1674	1661	1824	1261	1861	1146
ENSG00000063660.4	GPC1	330	1840	427	1837	382	1252	521	1512	668	2306	641	1170	683	2621	511	1822	406	1487	539	1372	434	1287	411	1136
ENSG00000063761.11	ADCK1	241	262	208	275	131	208	201	188	260	333	226	223	279	323	190	235	216	285	171	216	276	285	187	222
ENSG00000063854.8	HAGH	541	2199	396	2087	464	1175	623	1818	617	2222	848	1376	657	2020	605	1642	528	2587	557	1459	612	2072	603	1258
ENSG00000063978.11	RNF4	4366	5886	4373	5490	4167	3938	4496	4033	4235	4114	5481	3309	3575	3387	4486	4896	4136	4125	5031	4556	4477	4620	4344	4207
ENSG00000064012.17	CASP8	284	300	408	482	225	260	306	235	348	218	297	320	248	266	310	366	382	375	356	480	410	506	382	418
ENSG00000064042.13	LIMCH1	727	638	1101	779	791	511	748	372	506	303	856	364	721	443	646	372	1420	691	1078	536	1817	694	894	404
ENSG00000064102.10	ASUN	2620	3092	3254	2994	1945	1996	2734	2015	2934	2640	2558	2353	2214	2382	2752	2709	3427	3693	2629	2606	3168	3105	2537	2400
ENSG00000064115.6	TM7SF3	2475	2548	3421	5829	1972	2203	2744	3048	2690	2542	3020	3400	2449	2658	3095	3878	3304	4086	2911	4651	3525	3452	2826	3205
ENSG00000064195.7	DLX3	1	0	17	19	0	1	18	10	0	1	44	25	2	0	3	16	0	0	9	7	0	0	0	0
ENSG00000064199.2	SPA17	332	716	285	572	270	377	263	437	378	694	357	468	263	683	297	500	347	829	354	425	322	621	335	398
ENSG00000064225.8	ST3GAL6	354	732	541	1136	701	719	702	1024	335	530	461	763	481	685	668	1073	452	1107	548	969	504	1052	593	769
ENSG00000064270.8	ATP2C2	5	13	4	9	3	8	5	8	4	19	4	3	3	11	12	5	3	11	2	4	1	5	4	5
ENSG00000064309.10	CDON	213	110	179	109	178	96	90	50	232	103	139	45	227	117	144	74	175	83	156	105	201	76	144	55
ENSG00000064313.7	TAF2	5493	2380	5598	2443	4641	2128	3829	1435	4311	1377	3333	1151	3519	1346	4797	2240	4228	1246	4023	2186	4353	1581	4557	1940
ENSG00000064393.11	HIPK2	10929	4636	6989	3740	10168	4300	5085	2304	7759	3731	5902	1489	5174	3884	7446	3235	5205	1652	7274	3288	5674	1811	6250	2206
ENSG00000064419.9	TNPO3	5441	4029	6247	4631	4522	3233	5524	2821	5622	2546	4804	2726	4573	2333	6108	4484	5536	2076	5268	4267	5228	2995	5011	3725
ENSG00000064490.9	RFXANK	674	4200	513	2007	661	1797	739	2342	915	4578	938	1932	777	3730	609	2457	610	4843	546	1476	720	3131	645	1830
ENSG00000064545.10	TMEM161A	314	1488	344	1017	316	673	460	987	518	1419	450	753	533	1564	394	1001	345	1483	357	713	361	1218	354	731
ENSG00000064547.9	LPAR2	55	104	19	27	34	49	29	31	56	74	37	15	62	64	26	42	42	79	25	20	30	70	39	19
ENSG00000064601.12	CTSA	5392	10514	4432	10021	5392	6749	6098	7874	6726	10724	6426	6782	8103	13052	5299	9070	5336	11023	5010	7736	6509	10445	4679	7308
ENSG00000064607.12	SUGP2	2778	2449	3126	3187	2350	2262	2914	1976	2939	1806	2763	1750	2357	1813	3183	2617	2611	1793	2835	2966	2503	2073	3132	2251
ENSG00000064651.9	SLC12A2	3399	2342	5708	3474	5535	1893	2871	1427	3567	2136	3429	2046	4453	2655	3546	2006	3559	3975	4255	2847	3385	2691	3875	1600
ENSG00000064652.6	SNX24	455	563	461	539	378	312	508	392	485	429	503	387	385	421	513	498	506	514	500	495	466	449	454	401
ENSG00000064666.10	CNN2	8789	11647	7856	14220	6860	7518	11013	10331	7817	8280	11087	10592	6783	7503	10568	13684	7639	10531	8728	11885	9100	13074	8094	10630
ENSG00000064687.8	ABCA7	81	144	162	315	88	173	109	131	248	249	133	203	421	532	141	149	173	262	157	261	183	302	122	163
ENSG00000064692.14	SNCAIP	1030	1305	760	647	1594	1332	725	639	717	547	681	406	873	940	431	386	958	644	767	468	1131	760	815	434
ENSG00000064703.7	DDX20	1918	1930	2414	2179	1768	1444	2205	1511	2016	1295	2434	1377	1630	1285	2181	1858	2293	1599	2145	1886	2272	1759	2188	1541
ENSG00000064726.5	BTBD1	5588	7271	6344	6298	5591	5168	5919	4486	6282	5499	5391	4071	5141	6084	5764	6083	5673	5564	5819	4842	5800	5514	5684	4510
ENSG00000064763.6	FAR2	2669	3073	3814	3703	2560	2585	3717	2895	3085	2276	2747	2115	2247	2475	3743	3777	3026	2696	3359	3056	3262	2976	3107	2549
ENSG00000064932.11	SBNO2	1605	3000	1947	4190	1893	2004	1806	2073	2189	1848	2541	2530	1964	1835	2019	2764	1440	2034	1716	3126	1815	2281	1491	1846
ENSG00000064933.12	PMS1	960	1250	2085	1464	804	908	1039	784	1221	1064	1175	1014	947	1057	1119	993	1537	1628	1258	1106	1350	1450	1205	1028
ENSG00000064961.14	HMG20B	1679	3510	1301	2974	1594	1665	1785	2312	1713	2611	2115	1965	1770	2760	1567	2360	1587	3452	1608	2162	2101	3179	1688	1900
ENSG00000064989.8	CALCRL	20466	16554	16038	11630	27744	13191	12127	6427	23125	14682	8265	5441	26101	21016	15633	10524	14784	8078	13332	9052	14907	9807	16986	10204
ENSG00000064995.12	TAF11	1653	3134	1413	2433	1347	1837	1822	2019	1735	2588	1809	1970	1555	2851	1717	2540	1780	3042	1520	2182	1862	2809	1650	2024
ENSG00000064999.12	ANKS1A	1574	1514	1721	1610	1564	1139	830	571	2059	973	1496	858	2105	1303	1096	890	1685	1402	1591	1305	2049	1348	1270	1065
ENSG00000065000.11	AP3D1	10893	12790	9616	10509	8732	8619	8066	7016	10115	10319	10406	6289	9385	8334	8449	8937	8536	8933	8808	8275	10388	9349	8171	7992
ENSG00000065029.10	ZNF76	440	1311	454	1040	439	751	578	749	650	1067	501	727	499	956	499	989	444	789	511	798	469	984	558	774
ENSG00000065054.9	SLC9A3R2	802	6387	857	5588	807	3428	1063	5609	3554	28294	1249	5037	4200	29392	1918	13226	977	7430	943	3988	885	5323	840	3764
ENSG00000065057.3	NTHL1	64	664	104	838	65	313	123	506	152	1124	186	803	163	1203	109	752	135	1923	148	702	157	1214	128	502
ENSG00000065060.12	UHRF1BP1	1199	847	1217	1067	994	608	977	576	1084	473	1045	486	856	591	1320	723	1129	624	1405	879	1212	627	1200	660
ENSG00000065135.7	GNAI3	13443	13000	14142	11003	10618	7415	11773	7245	13234	8438	10829	7018	11327	8012	12072	9974	13708	9176	10699	9013	12696	9266	11934	7566
ENSG00000065150.14	IPO5	14342	11646	24484	18258	10731	8543	18555	11049	13283	7587	16272	10479	9406	5828	19874	15400	18569	12826	18318	15726	17486	11786	17903	12086
ENSG00000065154.7	OAT	13051	14084	6536	8215	11069	8176	8827	6665	8777	9578	7388	5744	7867	9299	8958	9141	8386	7476	6844	7418	10572	8465	8418	6506
ENSG00000065183.11	WDR3	3280	3220	4120	3324	2564	2487	3806	2220	3117	1878	3336	1884	2112	1527	3950	3158	3532	1967	3365	3168	3397	2525	3916	3070
ENSG00000065243.14	PKN2	4655	3010	7680	4250	4633	2761	3879	2217	4119	2007	4369	2163	3240	2345	4783	3011	5145	2441	5544	3750	5045	2849	5193	2739
ENSG00000065268.6	WDR18	328	3247	477	2883	336	1447	643	2630	647	2871	657	2276	572	2439	592	3006	461	3861	480	2261	498	2886	559	2204
ENSG00000065308.4	TRAM2	13054	8014	15045	12598	10651	6785	6960	4375	13484	6512	16577	6783	10370	6816	8053	6330	16651	8721	16098	11499	20039	7961	10155	6263
ENSG00000065320.4	NTN1	7	14	20	22	2	19	11	14	10	21	25	12	7	18	20	35	9	29	9	20	9	18	13	19
ENSG00000065328.12	MCM10	880	541	2381	1861	555	463	1546	909	787	350	2496	1116	392	216	1510	1190	2151	1668	2504	1712	1740	1068	2190	1104
ENSG00000065357.15	DGKA	1941	2506	1382	2735	1851	2018	1818	1809	3358	3138	1541	1953	3401	3558	2347	2804	1717	2279	1414	2434	1713	2449	1474	1901
ENSG00000065413.12	ANKRD44	315	148	259	133	362	175	171	94	249	50	164	55	170	60	281	135	171	34	201	109	175	44	213	84
ENSG00000065427.10	KARS	6792	13190	7707	12479	5780	7609	9193	9617	7929	10926	7632	9161	6471	8511	7941	12283	7794	13561	7007	10203	8045	10937	7325	9651
ENSG00000065457.6	ADAT1	992	794	1470	1058	833	698	1120	633	1042	570	1005	556	861	544	1350	913	962	648	1157	943	967	618	1334	839
ENSG00000065485.13	PDIA5	2975	5167	2470	3921	3636	2962	2783	2839	3126	4179	2848	2767	2793	3970	2652	3419	2848	4509	2643	3138	3211	3940	2525	2563
ENSG00000065491.8	TBC1D22B	1065	950	1350	1371	1020	780	1004	688	1034	635	1031	753	994	683	1102	878	1243	995	1040	1118	1377	1028	940	864
ENSG00000065518.7	NDUFB4	430	5487	307	3385	377	2617	658	2907	550	5168	645	2972	472	4500	580	3834	603	5344	476	3113	594	4013	525	2525
ENSG00000065526.6	SPEN	9043	2918	8400	4839	7784	2731	4757	2174	6139	1622	9347	1762	4531	1422	6878	2892	6785	1557	8622	3990	7616	1767	6467	2444
ENSG00000065534.14	MYLK	760	462	485	549	1382	425	351	210	578	334	434	303	677	416	396	272	457	294	477	501	499	273	389	218
ENSG00000065548.13	ZC3H15	8047	7842	8711	6973	6116	4831	8068	4821	7311	5478	8036	5247	6026	4891	8290	6632	9687	7007	7496	5833	9510	7156	8416	5539
ENSG00000065559.10	MAP2K4	3217	2320	2535	1752	2938	1453	2913	1580	2439	1621	2227	1159	2093	1546	3163	1795	2470	1466	2289	1409	2914	1406	2664	1250
ENSG00000065600.8	TMEM206	905	1788	786	1174	886	1064	736	832	817	1313	660	751	782	1355	683	1005	678	1301	593	873	747	1071	568	847
ENSG00000065609.10	SNAP91	23	54	21	19	23	44	34	32	27	29	8	9	33	49	44	45	17	19	5	15	33	41	15	14
ENSG00000065613.9	SLK	9517	5195	10612	5600	9154	3968	7619	3106	9293	4094	6778	2855	7997	4456	9751	5157	7915	3178	8256	4738	7492	3631	8186	3546
ENSG00000065615.9	CYB5R4	1150	1507	1023	868	977	992	859	755	966	925	638	579	809	920	898	993	782	765	725	694	797	876	1052	793
ENSG00000065618.12	COL17A1	36	75	103	346	23	51	69	188	126	156	101	218	110	166	86	259	90	165	98	266	100	169	90	203
ENSG00000065621.10	GSTO2	13	21	14	31	18	17	13	24	24	27	8	24	24	38	31	26	20	50	28	21	9	34	24	17
ENSG00000065665.16	SEC61A2	306	424	341	380	202	284	338	261	372	280	283	256	289	356	369	357	361	358	333	323	325	326	359	288
ENSG00000065675.10	PRKCQ	51	52	78	141	52	49	65	75	87	65	94	75	83	96	68	83	101	143	82	122	120	118	80	77
ENSG00000065717.10	TLE2	610	2172	709	1620	727	1213	829	1561	842	1759	916	1001	891	2054	810	1524	793	2053	730	1085	999	1822	610	1073
ENSG00000065802.7	ASB1	1140	1400	1187	948	961	1011	944	608	1052	811	1052	549	834	790	946	735	829	808	945	765	871	875	1000	721
ENSG00000065809.9	FAM107B	10941	13111	16976	13456	10020	8342	9147	6123	11276	7278	12299	7300	8564	6824	7319	7006	11738	9103	12794	11001	12575	11011	11355	7815
ENSG00000065833.7	ME1	1379	1825	744	1005	1290	1318	692	637	1785	1762	620	608	1638	2293	691	959	745	941	660	827	770	988	624	587
ENSG00000065882.11	TBC1D1	3685	3693	4861	4044	3596	2309	4498	2965	4443	3250	4291	2707	4637	3528	4680	3959	4030	3856	4170	3659	4377	3367	3819	2777
ENSG00000065883.10	CDK13	4401	3093	4197	2885	4328	2628	3411	2258	4026	2016	3411	1435	3326	2206	3819	2523	3797	1859	3717	2353	4236	1965	3490	2108
ENSG00000065911.7	MTHFD2	5745	6646	5250	6383	4192	3530	5084	4363	3239	3291	5153	4120	2064	2428	4783	5748	5440	5641	4960	5607	5870	4714	4465	4680
ENSG00000065923.5	SLC9A7	190	101	389	196	198	105	154	63	111	38	256	81	93	34	166	83	320	129	327	165	294	123	228	98
ENSG00000065970.4	FOXJ2	1738	1378	1357	1187	1465	1017	1214	855	1452	1109	1287	628	1288	1104	1513	1249	1424	1008	1342	999	1466	993	1366	899
ENSG00000065978.13	YBX1	61350	61158	47534	46266	45853	31160	57480	37886	58202	60116	68482	38338	51182	51341	51721	53620	63116	63047	51471	37132	71295	54292	57478	41124
ENSG00000065989.11	PDE4A	899	909	406	596	687	637	472	424	860	791	605	394	681	765	573	675	476	555	492	497	589	497	469	394
ENSG00000066027.7	PPP2R5A	1090	1790	1568	2004	1195	1174	980	947	1444	1466	1306	1295	1400	1796	1056	1126	1850	2680	1309	1437	2003	2120	1129	1074
ENSG00000066044.9	ELAVL1	2989	6436	3847	7230	2369	3993	3930	5249	3502	5001	3923	4628	3035	4820	3882	6298	3987	7244	3799	5734	3874	5916	3770	5128
ENSG00000066056.9	TIE1	9946	24299	14806	29729	11214	16599	13185	19842	15819	21036	13022	19152	17775	25757	13216	23073	14865	28297	13112	22576	17455	30221	12250	17918
ENSG00000066084.8	DIP2B	5792	2956	4867	3108	5412	2897	4365	2108	4459	1979	3449	1291	3630	1994	6099	2947	3711	1409	4709	2714	3900	1623	5099	2120
ENSG00000066117.10	SMARCD1	3074	4828	3371	4859	2582	3053	3491	3612	3259	3133	3367	2871	2918	2951	3132	3945	3111	3599	3180	3772	3439	3697	3166	3077
ENSG00000066135.8	KDM4A	2513	2755	2557	2411	2376	2245	2082	1520	3144	2082	2082	1552	2915	2088	2394	2215	2660	2091	1982	1893	2933	2521	2193	2102
ENSG00000066136.15	NFYC	1866	1672	2333	1719	1691	1065	2062	1486	2333	1474	1884	1203	2177	1422	2190	1923	1822	1631	1815	1378	2069	1521	1906	1330
ENSG00000066185.8	ZMYND12	8	18	2	8	1	6	4	8	6	10	3	7	11	19	6	6	12	24	8	8	14	16	7	9
ENSG00000066230.6	SLC9A3	7	16	12	27	20	18	13	8	19	12	3	16	14	29	12	18	7	9	7	21	5	30	6	17
ENSG00000066248.10	NGEF	62	46	70	40	37	16	67	34	162	72	108	38	124	75	145	101	90	41	69	36	97	36	65	47
ENSG00000066279.12	ASPM	6455	2000	19333	6592	3538	1207	8359	2703	3769	941	10331	2930	2315	526	11332	4134	9418	2152	16136	5693	8798	3952	13179	3451
ENSG00000066322.8	ELOVL1	4386	11224	3445	8395	4045	6486	4518	7074	5636	10630	5437	6525	5503	10686	4559	9821	4118	8423	4037	6719	4558	7579	4198	6870
ENSG00000066379.10	ZNRD1	200	1228	216	851	158	615	292	1041	266	1485	237	861	289	1289	309	1198	272	1645	182	693	219	1210	281	785
ENSG00000066405.8	CLDN18	2	4	2	5	4	3	6	10	8	1	2	3	3	9	4	8	8	7	2	1	8	5	1	3
ENSG00000066422.4	ZBTB11	1906	1661	1993	1378	1611	1451	1532	902	1971	1148	1217	717	1518	1220	2114	1393	1742	1051	1611	1067	1550	1140	1726	1140
ENSG00000066427.17	ATXN3	1306	1146	1003	978	1162	821	1214	832	1218	889	1012	713	1103	1081	1381	1317	1303	957	1107	870	1444	978	1142	821
ENSG00000066455.8	GOLGA5	4712	5056	3247	2706	4336	3026	3451	2106	4262	3036	2753	1639	3524	2744	3479	2793	3020	2373	2730	2220	3614	2608	3013	2185
ENSG00000066468.16	FGFR2	3	2	2	10	3	14	5	6	3	4	6	8	1	3	6	4	1	12	7	8	5	3	8	7
ENSG00000066557.5	LRRC40	3536	1942	3960	2481	2902	1493	3787	1492	2949	1250	2777	1437	2078	1256	4145	2301	3535	1461	3403	2143	3616	1917	3822	1723
ENSG00000066583.7	ISOC1	2690	3365	1573	1497	2202	2407	3169	2175	2019	2154	1422	1031	1566	1853	2895	2366	1768	1683	1461	1347	1777	1449	1890	1497
ENSG00000066629.12	EML1	4005	4080	2318	2636	3552	3326	4106	3222	3497	2224	2069	1422	2857	2579	4088	3905	2152	1406	2366	2384	2270	1737	3279	2615
ENSG00000066651.13	TRMT11	388	616	492	616	333	421	476	485	373	351	344	419	266	390	459	647	396	433	310	590	351	491	452	504
ENSG00000066654.8	THUMPD1	4822	3629	4158	2316	4277	2517	4162	2058	4448	2085	3131	1282	3564	2269	4539	2357	3928	1851	3955	2081	4218	1982	4310	1871
ENSG00000066697.10	MSANTD3	4001	5113	3830	5126	4045	3491	5307	4416	3660	3931	4272	3683	3363	3912	4580	5147	3080	4231	3663	3999	3661	3891	3401	3046
ENSG00000066735.10	KIF26A	82	488	203	648	169	319	76	161	491	654	286	438	477	999	147	320	249	747	228	440	222	509	132	201
ENSG00000066739.7	ATG2B	3701	1922	3264	1709	3787	1654	2127	1083	2698	1128	2305	783	2149	1247	3290	1506	2658	982	3233	1382	2871	1156	2918	1143
ENSG00000066777.4	ARFGEF1	5760	3880	5633	3706	5965	3206	4600	2747	5152	2347	3954	1850	4168	2525	5841	3451	4521	2147	4872	3276	4730	2419	5078	2699
ENSG00000066813.10	ACSM2B	0	0	2	7	0	0	0	0	1	0	0	6	0	2	0	3	4	16	0	4	2	18	3	4
ENSG00000066827.11	ZFAT	529	670	658	565	497	480	447	332	716	549	493	349	729	490	537	491	546	458	517	467	633	392	445	414
ENSG00000066855.11	MTFR1	1826	2806	2271	2022	1541	1661	2111	1514	2079	1873	1428	1245	1651	1698	2129	1972	1799	1774	1715	1768	1674	1990	1806	1615
ENSG00000066923.13	STAG3	99	78	143	147	134	126	124	75	113	40	102	62	107	77	135	77	169	79	189	159	184	76	179	89
ENSG00000066926.6	FECH	1333	1814	1014	1272	1121	1072	1150	1006	1405	1382	890	812	1245	1391	1093	1421	942	1158	984	1043	1019	1207	1016	1048
ENSG00000066933.11	MYO9A	3537	1379	3364	1241	3036	1227	1704	721	2589	950	2161	593	1791	844	2571	973	2358	700	2946	1125	2235	786	2518	825
ENSG00000067048.12	DDX3Y	3447	4309	3688	4508	3566	3889	3436	3116	2684	2745	2948	2326	2295	3111	3830	4160	3072	2454	3286	3688	3333	3378	3318	3423
ENSG00000067057.12	PFKP	17759	37163	15371	28998	13661	21509	20693	28922	17181	23464	16979	19410	14128	18364	19136	34435	16145	21996	15330	24123	18046	22084	16050	24363
ENSG00000067064.6	IDI1	4168	8406	2408	3162	3345	4881	3099	3415	3728	6712	2298	2368	3341	6630	2938	4011	2665	3021	2224	2487	3147	3085	2414	2355
ENSG00000067066.12	SP100	13900	9163	9355	9669	11257	6423	9814	6622	11681	6224	7650	6209	9817	6604	10526	8543	9247	7313	7743	9008	10239	7039	7564	6094
ENSG00000067082.10	KLF6	18172	14142	16602	20999	20678	11623	18479	10015	12850	9221	14855	10727	11424	8062	21715	16004	11308	7548	15262	12987	13625	8924	13436	9794
ENSG00000067113.12	PPAP2A	543	1455	461	830	671	794	559	648	1007	1661	456	518	1186	2078	529	829	497	785	438	617	563	720	467	580
ENSG00000067141.12	NEO1	62	25	70	18	79	9	68	17	56	9	70	12	62	16	102	30	68	2	81	20	97	18	65	16
ENSG00000067167.3	TRAM1	13585	12859	10691	8805	14153	9604	8637	4732	13761	6051	8547	4141	11543	6840	9784	7316	10401	4061	9067	7665	10473	6076	9042	6226
ENSG00000067177.10	PHKA1	722	592	719	594	517	382	557	324	582	284	680	305	369	267	589	401	820	417	683	533	648	381	627	361
ENSG00000067182.3	TNFRSF1A	3787	8294	4410	7001	3410	4855	2641	3338	6158	7586	4632	4864	5896	7736	2858	4600	4822	7573	3825	5622	5006	6624	3345	4704
ENSG00000067191.11	CACNB1	180	364	112	166	152	250	207	178	230	303	157	139	198	306	200	260	178	251	157	172	174	247	204	224
ENSG00000067208.10	EVI5	5745	3474	4441	2066	4443	2202	3870	1651	6175	2594	2888	1104	4489	2579	5480	2705	3326	1244	3644	1704	3564	1695	3693	1706
ENSG00000067221.9	STOML1	175	1152	193	618	145	518	281	757	343	1423	232	532	282	1049	308	1058	173	985	165	533	142	798	260	751
ENSG00000067225.13	PKM	63514	80343	77075	83343	49229	46402	75617	59067	80199	88533	71488	68631	77051	76106	75869	90640	73753	92817	64070	72850	90883	86463	70070	67589
ENSG00000067248.5	DHX29	4532	3971	6018	3986	3963	2833	4464	2367	5040	2672	3973	2173	4151	2576	4540	2889	4602	3107	4677	3291	4518	3063	4709	2799
ENSG00000067334.9	DNTTIP2	6255	7235	8172	6267	5658	4372	8525	5677	6874	6222	6930	5386	5726	5482	8358	7643	6565	6613	6483	5540	6013	5392	7284	5118
ENSG00000067365.10	METTL22	291	862	226	690	252	488	379	677	357	787	318	518	260	743	335	774	300	977	340	601	290	799	378	558
ENSG00000067369.9	TP53BP1	7707	4702	6633	4643	7192	4000	4453	2372	6303	2846	5020	2292	5941	3105	5761	3081	6122	2879	5606	3744	6707	3347	4965	3141
ENSG00000067445.16	TRO	268	429	201	241	235	286	188	134	256	207	179	182	213	232	180	163	233	312	161	230	266	379	203	153
ENSG00000067533.5	RRP15	2055	3786	2404	3100	1491	2044	2586	2874	1985	3102	2087	2627	1614	2451	2496	3919	1976	3381	2083	2585	1871	3032	2374	2879
ENSG00000067560.6	RHOA	42200	63680	34388	51250	37828	40076	43600	38803	54494	83744	42881	41629	47039	83752	43049	65819	36661	55561	34507	43271	42284	52964	35694	43324
ENSG00000067596.6	DHX8	4110	3369	4769	3909	3784	2579	4269	2420	4585	2585	3648	2173	4382	2465	4534	3242	3873	2242	3995	3413	4030	2573	3974	2799
ENSG00000067606.11	PRKCZ	57	65	72	95	44	42	44	47	72	66	71	65	73	55	46	64	75	141	68	77	69	104	53	41
ENSG00000067646.7	ZFY	401	608	490	681	356	583	397	435	418	504	349	365	280	583	478	671	234	247	351	491	265	361	316	389
ENSG00000067704.8	IARS2	8846	7601	9214	6683	7176	5013	8100	4402	8386	5322	6133	4034	7233	5328	8030	6075	7717	5672	6728	5501	8550	6073	7416	5037
ENSG00000067715.9	SYT1	56	69	122	93	75	79	35	27	50	62	69	35	44	33	27	29	51	75	91	72	69	91	45	37
ENSG00000067798.9	NAV3	4513	2551	3667	2484	4794	2340	3562	1981	2832	1716	2750	1148	1977	1357	5659	3519	2060	1054	3521	2366	1833	882	3855	1889
ENSG00000067829.14	IDH3G	1117	3170	1303	2488	953	1636	1327	2109	1614	3058	1234	1908	1676	2779	1323	2440	1157	2906	1156	1849	1228	2595	1305	1735
ENSG00000067836.8	ROGDI	289	1034	367	531	378	495	380	489	671	816	380	363	715	913	376	472	360	789	344	373	332	662	374	426
ENSG00000067840.8	PDZD4	5	7	11	10	4	3	12	8	8	9	11	13	12	11	20	19	9	8	15	8	7	12	9	14
ENSG00000067900.6	ROCK1	12078	4879	13760	5134	11201	4140	9514	3043	10499	2808	9070	2558	8036	3058	11469	4630	10102	2630	10586	4484	10095	3476	9514	3724
ENSG00000067955.9	CBFB	5960	6918	6685	7278	5398	4812	11689	8418	4219	4045	6978	5238	3400	3676	11726	10528	4254	3812	6872	5869	4513	4155	6401	5543
ENSG00000067992.8	PDK3	247	199	404	305	236	126	279	195	249	186	372	199	276	231	276	186	406	395	397	247	437	321	296	165
ENSG00000068001.9	HYAL2	6177	22841	12102	29198	6954	13625	10217	21634	20147	40581	13059	22734	22539	52325	10640	32394	10208	24412	11628	24216	9930	20651	10840	17996
ENSG00000068024.12	HDAC4	442	598	790	666	366	421	457	354	581	332	524	315	413	358	481	451	497	494	661	536	482	410	377	353
ENSG00000068028.13	RASSF1	710	3077	704	2222	568	1575	920	1999	982	2609	868	1779	801	1884	887	2678	911	3299	723	1826	855	2533	993	1894
ENSG00000068078.13	FGFR3	108	201	116	195	85	156	322	353	262	496	193	193	250	465	696	797	75	69	147	157	51	98	148	189
ENSG00000068079.3	IFI35	134	492	105	2043	112	339	182	1444	174	862	188	2341	206	903	135	1875	135	2312	107	1807	208	1517	118	1315
ENSG00000068097.10	HEATR6	1012	716	1071	821	834	602	889	500	938	453	775	400	925	381	943	615	822	443	940	736	925	504	1041	594
ENSG00000068120.10	COASY	1126	3797	1262	2973	1006	2006	1351	2354	1790	3766	1174	2212	1650	3552	1211	2870	1382	4291	1149	2448	1387	3463	1157	2326
ENSG00000068137.10	PLEKHH3	139	403	109	298	111	246	65	137	202	360	140	230	208	423	112	170	178	458	98	192	146	423	160	214
ENSG00000068305.13	MEF2A	8772	3983	5765	3263	9034	3137	7138	2761	9718	4162	4647	1900	8444	5523	11052	5630	4367	1177	5685	3249	5119	1885	4927	2064
ENSG00000068308.9	OTUD5	2162	4645	2081	3586	2259	2553	2523	2941	2914	4039	2457	2534	2783	3744	2123	3371	2188	4344	1919	2642	2732	3667	1973	2534
ENSG00000068323.12	TFE3	1904	4300	1478	2932	1672	2641	1402	2088	2360	3563	1428	1978	2290	3471	1645	2844	1671	2673	1342	2332	1774	2971	1430	2298
ENSG00000068354.11	TBC1D25	801	1340	639	750	959	887	734	718	969	1075	715	491	1120	1055	773	908	626	733	647	638	768	776	703	587
ENSG00000068366.15	ACSL4	22063	11153	19204	9085	20450	8511	17904	6719	13723	5958	14726	4947	10769	6145	20412	9430	13670	5415	16586	8190	14732	6017	16296	6688
ENSG00000068383.14	INPP5A	1239	2171	1153	1473	1464	1191	1503	1377	1595	1812	1104	845	1750	1804	1458	1688	888	1443	1107	1063	914	1210	997	1041
ENSG00000068394.9	GPKOW	1028	2097	755	1695	913	1108	896	1273	900	2012	1103	1225	865	1795	710	1488	908	2046	762	1421	1030	1775	851	1235
ENSG00000068400.9	GRIPAP1	1806	3301	2067	3073	1906	2237	2076	2595	2666	2958	2017	2628	2773	3035	2115	3451	1893	2942	1790	2886	1871	3281	1762	2611
ENSG00000068438.10	FTSJ1	1713	4095	1929	2781	1661	2109	2163	2299	2405	3258	1885	2072	1937	2549	1910	2862	1786	3093	1834	2478	1756	2667	1851	2216
ENSG00000068489.8	PRR11	5846	1455	9751	3926	2838	880	6373	1538	3475	921	7632	1930	1676	397	8057	2716	6956	1722	9159	3696	6389	2407	8431	2358
ENSG00000068615.12	REEP1	3	7	28	22	10	11	32	19	10	7	17	15	9	13	34	16	29	27	20	18	17	19	19	17
ENSG00000068650.14	ATP11A	5649	3216	7777	4906	5829	2808	4138	2320	4993	1969	5741	1976	3961	2400	6095	3190	5552	2133	7348	4059	5681	2491	5422	2702
ENSG00000068654.11	POLR1A	4730	3518	5387	4918	3513	3088	4084	3115	3967	2519	4910	2576	2774	2148	5315	4481	4438	2913	5320	4481	4511	2950	5169	3962
ENSG00000068697.6	LAPTM4A	15136	23409	14519	16344	16720	15040	16138	12679	20157	20876	11945	13447	23950	25375	14099	17190	18019	22423	12806	12789	18639	21200	15732	12604
ENSG00000068724.11	TTC7A	710	1212	732	1034	626	791	868	872	1099	1187	815	735	985	1140	919	1342	862	1021	805	932	799	949	752	707
ENSG00000068745.10	IP6K2	2095	5153	1980	3844	2092	3324	2256	3477	2458	4249	2025	3058	2413	4411	2025	4062	2213	4694	1879	3128	2420	5105	2053	3187
ENSG00000068781.16	STON1-GTF2A1L	6	0	5	1	4	1	3	0	10	1	3	1	8	3	0	0	5	0	2	0	11	2	1	0
ENSG00000068784.8	SRBD1	1009	1227	1497	1090	895	815	1169	612	1200	748	1129	664	1058	724	1215	942	1088	690	1084	1051	952	833	1001	730
ENSG00000068793.13	CYFIP1	6565	7534	7935	7894	7553	5181	7093	4642	8806	5430	7524	4211	8181	5881	7492	6795	7074	5070	7414	6871	7544	5627	6971	5213
ENSG00000068796.12	KIF2A	2940	2170	3810	2437	2702	1777	2364	1413	2336	1243	2567	1300	1879	1291	2604	1920	3191	1747	3103	2114	3144	1991	3289	1905
ENSG00000068831.14	RASGRP2	4	16	5	15	4	16	2	14	6	31	3	13	7	42	9	13	6	36	4	12	10	34	1	10
ENSG00000068878.10	PSME4	11396	7953	13336	8574	9981	5664	10646	5542	9060	4969	9122	4871	7515	4838	11574	6799	10114	5881	10971	7146	10499	6108	11697	5860
ENSG00000068885.10	IFT80	628	825	905	838	581	596	654	562	719	667	517	603	610	873	770	732	691	802	677	795	587	910	742	653
ENSG00000068903.15	SIRT2	898	4049	885	2847	1001	2425	947	2202	1418	3632	1061	2120	1544	3866	980	2743	978	3366	879	2287	1018	3065	993	1985
ENSG00000068912.9	ERLEC1	6905	8872	5221	4152	6627	4964	4576	3450	6183	5279	3585	2710	6289	5709	4438	3979	4045	3913	3684	3180	4368	3763	3846	3005
ENSG00000068971.9	PPP2R5B	936	1686	611	1135	1164	1130	853	847	1102	1502	850	815	1366	1647	819	1056	707	1047	642	981	709	1184	668	806
ENSG00000068976.9	PYGM	2	3	2	5	9	4	1	4	2	7	3	3	4	6	1	4	5	7	1	4	2	9	1	4
ENSG00000069011.11	PITX1	4	13	5	11	10	4	3	10	16	9	16	12	16	11	7	9	11	22	7	10	10	10	8	8
ENSG00000069020.14	MAST4	10020	3917	11178	5151	10527	3209	5098	2102	6370	2077	8326	2376	5135	2308	7186	2511	7821	3301	10472	4074	10087	3286	7426	2270
ENSG00000069122.14	GPR116	407	264	963	1035	484	276	498	304	348	205	617	537	348	271	642	416	826	797	820	925	1024	648	564	331
ENSG00000069248.9	NUP133	3188	3308	4109	4055	2659	2329	3687	2465	3374	2052	2967	2117	2669	2050	3907	3179	3303	2761	3573	3274	3521	2801	3607	2633
ENSG00000069275.12	NUCKS1	26256	12564	31965	17061	17184	8714	23609	9835	18067	10093	29673	10443	12348	8164	30467	14656	27601	12810	32985	15010	28764	13026	33009	12395
ENSG00000069329.11	VPS35	12828	8184	12600	9072	11114	6061	11254	5600	10745	5564	10535	5290	9886	5707	12573	8057	12419	6213	11341	7840	13601	7235	11263	6429
ENSG00000069345.7	DNAJA2	5398	5986	4466	4982	4528	3897	5830	4290	4804	4419	5110	3638	4044	4242	5432	5651	4533	4734	4150	4250	5111	4884	4619	4267
ENSG00000069399.8	BCL3	334	764	940	1561	331	402	468	473	807	972	1496	1459	805	864	604	720	454	936	439	805	519	767	424	429
ENSG00000069424.10	KCNAB2	99	189	45	131	48	81	52	85	84	175	49	84	92	157	56	117	66	98	44	82	119	152	56	81
ENSG00000069431.6	ABCC9	50	12	34	17	61	13	26	4	45	10	32	6	32	11	24	14	37	5	24	16	32	3	23	7
ENSG00000069482.6	GAL	12	158	23	278	4	72	46	279	21	125	49	138	23	57	43	236	41	245	50	178	28	119	40	168
ENSG00000069493.10	CLEC2D	29	45	37	41	26	39	26	19	36	31	33	22	34	28	27	32	44	37	35	29	21	42	43	31
ENSG00000069509.5	FUNDC1	745	1482	758	1026	553	818	935	967	906	1278	643	816	833	1220	731	1097	696	1383	615	836	741	1243	748	826
ENSG00000069667.11	RORA	1848	1289	1662	929	1728	983	1075	667	1685	774	995	416	1228	975	1135	725	1313	526	1532	649	1295	583	1197	572
ENSG00000069702.6	TGFBR3	808	549	691	454	868	477	239	104	646	249	414	224	503	388	264	120	664	355	587	347	716	296	521	217
ENSG00000069712.9	KIAA1107	132	49	115	29	98	41	94	26	98	39	83	20	94	36	109	38	126	34	63	28	108	35	107	34
ENSG00000069812.7	HES2	961	1962	645	1489	1122	1274	517	836	1270	1995	1098	1203	1032	1978	585	1619	654	1272	642	1219	681	1149	452	677
ENSG00000069849.6	ATP1B3	11944	21889	11729	19955	13712	12619	16343	16298	11723	17111	13832	14078	12360	18745	13947	18153	10777	22125	11932	15380	11606	18423	12779	13309
ENSG00000069869.11	NEDD4	5156	2626	4690	2467	5063	2503	3761	1665	3778	1576	3166	1186	3006	1792	4711	2272	3397	1155	3794	2239	3779	1435	4366	1769
ENSG00000069943.5	PIGB	460	772	436	568	400	426	441	409	494	480	528	380	501	532	403	521	483	582	439	494	499	537	520	442
ENSG00000069956.7	MAPK6	5024	4577	5647	4514	4131	3680	4192	2587	3995	2366	3115	2206	3355	2203	4854	3472	3367	1945	4060	3893	3771	2534	4009	2776
ENSG00000069966.14	GNB5	442	910	581	1011	521	710	464	610	682	771	411	646	724	962	435	743	482	818	486	856	524	794	413	628
ENSG00000069974.11	RAB27A	1346	1316	1853	1671	1520	990	1439	942	1839	1351	1500	1102	1724	1499	1639	1374	1810	1762	1664	1376	1590	1402	1410	991
ENSG00000069998.8	CECR5	616	2667	752	2041	511	1359	895	1700	868	2238	805	1645	707	1830	783	1919	763	2953	708	1687	726	2289	829	1533
ENSG00000070010.14	UFD1L	2671	7928	2659	6352	2735	4688	3314	4988	3487	8401	2991	5437	3683	7672	2899	6756	3126	9283	2792	5138	3044	6792	3289	4481
ENSG00000070018.4	LRP6	5677	2314	4186	2311	5634	2084	3557	1344	3583	1399	3563	1103	2811	1599	4665	1812	4357	1193	4507	2070	4742	1467	4314	1537
ENSG00000070047.7	PHRF1	3266	3567	3393	3543	2999	2337	3508	2704	3231	2546	4242	2110	2633	2095	3489	3440	2755	2475	3042	2923	3279	2847	3075	2602
ENSG00000070061.10	IKBKAP	3158	3058	3798	3550	2851	2373	3261	1982	3610	2101	3020	2064	2872	2329	3713	2833	3390	2658	3254	3049	3432	2694	2887	2501
ENSG00000070081.11	NUCB2	7423	9772	5986	4743	7064	5365	5118	3549	8594	9337	5145	3999	8713	10360	5295	4814	5668	7192	4556	3851	5702	5946	4360	3688
ENSG00000070087.9	PFN2	5870	9746	4403	9741	4355	6489	5215	6728	5776	8136	5522	6850	4912	8468	5025	8549	6574	9519	4940	8181	7031	8179	5313	6761
ENSG00000070159.9	PTPN3	52	18	93	11	30	9	57	8	69	7	66	9	29	3	79	14	74	14	77	12	77	9	58	6
ENSG00000070182.13	SPTB	10	11	22	21	14	5	8	12	27	12	11	27	10	13	10	19	18	30	12	24	11	30	24	21
ENSG00000070214.11	SLC44A1	9297	9967	5861	5808	8252	7354	5761	4035	9058	6029	4564	2977	7824	6857	6253	5037	5746	4472	5559	4540	6197	4860	5836	4221
ENSG00000070269.9	TMEM260	864	1073	1012	1092	925	922	975	753	1226	859	740	657	1088	1028	1128	906	1073	976	961	909	1014	862	987	774
ENSG00000070366.9	SMG6	3648	2925	4007	3855	3261	2105	2937	2237	4123	2498	3603	2444	3882	2446	3506	2985	3864	3250	3764	3189	4157	3213	3255	2490
ENSG00000070367.11	EXOC5	7723	4736	9265	5129	7571	4142	5577	2678	6636	3145	5443	2546	5330	3330	7184	3924	7310	3281	7563	4088	7452	3601	6994	3310
ENSG00000070371.11	CLTCL1	238	266	269	288	253	242	308	152	285	227	284	189	283	262	255	185	264	224	240	255	310	240	259	175
ENSG00000070404.5	FSTL3	3469	5524	2334	3200	3388	2439	4005	3585	2539	4547	3214	3250	2093	3202	3288	6270	1750	4061	2269	2708	1964	2994	2227	2660
ENSG00000070413.14	DGCR2	1180	3992	1836	3995	1273	2650	1514	2768	2151	3718	1842	2625	1960	3978	1592	3419	1640	3827	1743	3138	1634	3772	1580	2865
ENSG00000070423.13	RNF126	359	2045	589	2134	267	1018	622	1826	591	1603	844	1064	513	1498	563	1842	493	2195	623	1453	539	1382	687	1272
ENSG00000070444.10	MNT	532	746	778	815	555	517	304	235	748	588	651	397	631	486	509	521	537	513	671	660	621	523	407	449
ENSG00000070476.10	ZXDC	572	725	660	873	520	558	566	560	753	669	649	505	551	592	651	748	695	635	745	731	729	712	723	588
ENSG00000070495.10	JMJD6	1217	3226	1001	2125	970	1821	1257	1858	1294	3318	1413	2157	995	2233	1173	2664	868	2828	908	1801	925	2480	982	1755
ENSG00000070501.7	POLB	885	1289	638	835	775	737	806	730	763	995	693	677	725	1116	790	867	934	1210	574	613	948	997	733	726
ENSG00000070526.10	ST6GALNAC1	24	36	74	77	56	31	50	48	237	211	56	70	424	450	51	67	108	121	77	79	84	97	61	42
ENSG00000070540.8	WIPI1	2506	3978	1124	1712	2546	2586	1420	1109	2452	2499	1332	979	2489	2532	1226	1303	1623	1644	1144	1217	2027	1896	1270	1225
ENSG00000070610.10	GBA2	1710	4545	2973	7406	1644	3222	2128	3654	2275	3438	3995	6622	1977	3536	2275	4905	2172	3879	2843	5690	2184	4716	2143	3311
ENSG00000070614.10	NDST1	4043	4035	6436	6800	4569	3423	3756	2737	4614	2688	6112	3206	4793	3099	4143	3313	5419	4145	6046	5317	6280	4572	4632	3165
ENSG00000070669.12	ASNS	1529	2173	1866	1427	1598	1028	1750	956	1129	1123	2095	1008	754	1105	1329	1129	1503	1784	1967	1241	1845	1322	1493	863
ENSG00000070718.7	AP3M2	1114	1383	1103	1409	1004	1007	1306	1059	1022	996	997	823	992	1160	1320	1245	1066	1193	1045	1191	1025	1199	1228	973
ENSG00000070731.5	ST6GALNAC2	9	19	14	27	7	6	15	16	26	23	12	10	25	25	12	12	15	30	9	9	23	25	6	11
ENSG00000070756.9	PABPC1	102731	57060	89760	52924	79498	36103	97847	38251	91937	49208	112732	35205	81209	48390	96582	51587	120542	60861	86661	42203	144959	60029	96216	43550
ENSG00000070759.12	TESK2	151	148	74	111	121	95	90	90	127	106	84	65	133	112	106	122	118	88	105	71	150	108	100	88
ENSG00000070761.3	C16orf80	1237	2877	1800	2410	1173	1477	1574	1913	1694	2191	1606	1968	1586	2053	1443	2412	1501	3133	1401	2177	1537	2756	1650	1939
ENSG00000070770.4	CSNK2A2	5513	6077	6364	5873	5059	3788	6206	4572	5193	4793	5636	3882	5122	4817	6025	5032	6670	6711	5867	4836	7772	5878	6255	4184
ENSG00000070778.8	PTPN21	2890	1811	1927	1615	2894	1523	2291	1210	2200	991	2054	979	1903	1141	2717	1763	1922	875	2106	1260	2061	1022	1897	1013
ENSG00000070785.12	EIF2B3	2053	4202	1868	3051	1797	2114	2169	2318	2053	3701	1986	2730	1882	2956	1936	3215	1993	4713	1598	2834	1858	3483	1913	2605
ENSG00000070814.13	TCOF1	2351	2637	4162	4836	1538	1622	3319	3233	2327	2525	4752	3516	1636	1849	3391	4500	3568	5590	3755	4448	3765	3878	3325	3623
ENSG00000070831.11	CDC42	20034	42691	19750	27730	19119	25401	21797	24021	23263	32302	17804	20883	21248	30219	20186	31435	18404	28130	17121	23098	18188	27105	18453	22713
ENSG00000070882.8	OSBPL3	1594	826	4015	2640	1658	710	1730	744	1521	614	3126	1336	1375	596	1857	942	3444	1750	3485	2135	3327	1585	2522	1061
ENSG00000070950.5	RAD18	1012	941	2503	1806	923	646	1708	1165	1037	674	1875	1077	786	635	1678	1460	1691	1418	1992	1595	1447	1044	1868	1146
ENSG00000070961.10	ATP2B1	6596	4578	3826	2141	7117	3984	4169	1419	4731	2410	2835	1035	5072	2713	4110	1650	3378	1431	3150	1655	3284	1718	5585	2290
ENSG00000071051.9	NCK2	1201	2308	1155	1712	1163	1559	1392	1600	1549	1640	1092	1051	1346	1640	1329	2059	1306	1541	1174	1419	1352	1475	1270	1275
ENSG00000071054.11	MAP4K4	29565	19797	34090	24488	27587	15879	25270	13041	25623	15558	31724	14234	24086	15217	28759	19547	32415	18233	31831	21758	36282	18421	26664	15025
ENSG00000071073.8	MGAT4A	4989	3827	6523	4561	3930	2479	4358	2626	6175	3472	5559	2884	4517	3939	4862	3557	6152	3556	5694	3922	5629	3247	5326	2786
ENSG00000071082.6	RPL31	15577	69595	8860	42526	13676	30085	16722	38449	11264	87549	20591	47873	10400	72941	14497	53335	16435	115708	12778	34116	21735	80343	15296	43207
ENSG00000071127.12	WDR1	39828	48741	34072	46431	37017	26753	42326	33351	36460	34472	41928	30808	33360	30288	40123	46469	31462	37127	35188	40222	39500	37445	35944	34380
ENSG00000071189.17	SNX13	2820	1932	3111	1737	2640	1571	2343	1108	2709	1288	1817	897	2249	1404	2944	1479	2342	990	2581	1477	2425	1244	2770	1172
ENSG00000071205.7	ARHGAP10	1941	1619	2659	1748	1844	967	2103	1571	1845	1128	2231	1127	1591	940	2188	1968	2126	1630	1982	1612	2273	1501	1899	1356
ENSG00000071242.7	RPS6KA2	10630	7976	8528	7094	9294	5807	7686	4589	11463	5378	7905	3501	12243	6491	8639	6065	9401	4945	8119	5548	12298	5568	8054	4527
ENSG00000071243.11	ING3	1020	1223	1144	1342	840	828	1132	1000	916	727	950	896	749	786	1097	1221	1183	1142	1134	1104	1424	1340	1313	1139
ENSG00000071246.6	VASH1	3293	3302	4043	4306	3627	3106	3140	2900	3224	2124	4309	3533	3249	2400	4333	4731	5010	4715	4033	3706	5626	4959	2518	2627
ENSG00000071282.7	LMCD1	365	716	278	391	339	270	381	411	505	644	300	270	504	783	302	435	295	667	296	386	372	465	239	286
ENSG00000071462.7	WBSCR22	1493	4432	1473	3679	1154	2415	2133	3103	1872	5144	1972	3884	1313	3919	1816	4763	1841	5858	1740	3408	1641	4488	1800	3378
ENSG00000071537.9	SEL1L	15336	10620	11734	6799	13493	8553	8542	4238	12522	7223	8350	3158	10150	6680	11786	5614	8833	4562	9812	5732	9466	5113	9022	5204
ENSG00000071539.9	TRIP13	1659	1779	4917	4873	809	971	3944	2933	1731	1112	3608	2897	983	506	3291	3621	2634	3073	3421	4007	2436	3181	3518	2894
ENSG00000071553.12	ATP6AP1	5811	14662	5287	12466	6079	10166	5651	10201	7472	15252	5879	8916	9658	17246	5253	12141	5515	15457	4281	9847	6495	12618	5067	9009
ENSG00000071564.10	TCF3	3403	7797	3808	7577	3022	5160	3915	6667	3861	5756	5562	4642	3176	5358	3875	7150	3844	7465	4035	5394	4436	6665	3758	4989
ENSG00000071575.7	TRIB2	604	787	540	439	636	424	304	208	1024	454	406	248	997	681	315	225	816	636	635	345	938	686	554	297
ENSG00000071626.12	DAZAP1	4608	7247	5297	7996	3553	4764	5869	6261	4820	6944	6480	5800	3598	5532	5477	7984	5389	8191	5139	6905	5861	7242	5527	6089
ENSG00000071655.13	MBD3	761	5945	967	4389	659	2567	1162	3835	1189	5578	1423	3472	904	5285	1046	4440	1099	7701	1026	3068	1154	5454	1036	3115
ENSG00000071794.11	HLTF	2359	1815	3290	2099	2101	1694	1993	1051	1867	1061	2268	1122	1519	1288	2116	1346	2643	1381	2803	1891	2191	1542	2429	1293
ENSG00000071859.10	FAM50A	1960	9596	1759	7108	2243	4827	2570	6118	2600	11438	3470	6741	2237	10283	2106	8349	2147	13621	2227	5894	2305	9446	2146	5454
ENSG00000071889.12	FAM3A	317	2174	301	1332	343	1027	422	1265	521	2095	411	1007	462	1958	391	1360	383	1928	358	1089	405	1585	377	1104
ENSG00000071894.10	CPSF1	2282	5732	3345	6196	2183	3564	3167	4438	3616	4605	3264	3899	3560	5027	3162	5234	2669	5215	2868	5011	2911	5516	2946	4049
ENSG00000071909.14	MYO3B	2	1	1	2	4	2	4	4	2	1	2	1	7	0	7	5	5	5	5	7	3	2	5	6
ENSG00000071967.7	CYBRD1	1839	1470	1395	1296	1602	1211	1025	831	1940	1307	1069	835	2159	1849	1274	1055	1727	1463	1265	1172	1884	1309	1241	878
ENSG00000071994.6	PDCD2	1960	4740	1982	3987	1515	2789	2423	3318	2107	3789	2412	2857	1706	3273	2129	3660	2638	5285	2126	2886	2483	3815	2296	2701
ENSG00000072041.12	SLC6A15	1	1	1	21	0	4	2	6	0	2	1	11	0	2	3	10	3	8	3	11	0	11	0	2
ENSG00000072042.8	RDH11	5207	7095	4655	4678	4123	4725	4405	3492	5132	5945	3724	3479	4714	6166	4521	4741	4191	4957	4233	4058	4445	5011	3855	3940
ENSG00000072062.9	PRKACA	3053	4286	2245	4675	2725	2856	2923	3239	2858	3298	3930	2812	2441	3096	2866	4210	2808	3721	3066	3709	3288	3466	2705	3346
ENSG00000072071.12	LPHN1	509	437	462	537	394	427	504	461	708	470	459	295	766	550	662	517	567	484	521	470	677	404	555	413
ENSG00000072110.9	ACTN1	36016	39830	35036	44276	32794	26717	40345	34673	37170	23750	39386	24656	35070	22783	41725	44884	30861	24576	32864	38671	38806	29252	32558	32641
ENSG00000072121.11	ZFYVE26	2262	2193	2087	2198	2449	2007	1951	1449	2424	1546	1655	1196	2330	1851	2366	1956	1810	1620	2010	2002	1938	1658	2169	1569
ENSG00000072133.6	RPS6KA6	81	46	108	60	92	52	83	42	45	12	39	19	46	22	132	61	63	18	74	72	64	33	70	47
ENSG00000072134.11	EPN2	2245	1790	1994	1754	2087	1275	1443	970	2033	1178	2325	795	1597	1096	1871	1354	2085	1283	2034	1517	2563	1348	1849	1200
ENSG00000072135.8	PTPN18	1317	1061	910	1028	1070	597	1068	704	1356	963	1228	599	1250	977	1007	849	1274	1161	1008	782	1432	983	1245	773
ENSG00000072163.14	LIMS2	580	2434	491	1946	617	1533	827	2364	2177	6049	670	1774	2609	8583	925	3497	774	2601	626	1586	716	2083	670	1483
ENSG00000072195.10	SPEG	28	71	34	57	18	46	18	38	65	70	27	56	66	115	53	48	56	120	34	56	57	123	36	35
ENSG00000072201.9	LNX1	50	74	122	134	61	70	79	81	78	57	83	84	65	56	78	103	75	77	95	117	78	86	96	86
ENSG00000072210.14	ALDH3A2	1755	2214	1749	2128	1656	1361	1325	1309	2277	2056	1549	1379	2109	2555	1428	1858	1839	1945	1514	1657	1834	1791	1501	1294
ENSG00000072274.8	TFRC	15992	10914	24979	21249	9686	8511	17559	11147	12671	6293	16790	10301	7104	5236	20961	14331	20771	11411	20901	18440	19069	10663	19385	11719
ENSG00000072310.12	SREBF1	1175	2178	1421	2051	1045	1346	1228	1479	1714	1700	1279	1193	1414	1664	1168	1418	997	1701	1193	1350	1214	1458	1179	1022
ENSG00000072364.8	AFF4	16426	7642	14839	7192	16643	7104	8365	4257	8910	4443	9495	3374	6717	4601	12065	5656	9595	3695	13878	5901	10972	4303	12268	4213
ENSG00000072401.10	UBE2D1	1114	2637	1297	1961	1153	1828	1614	1986	1567	2008	1102	1385	1164	2065	1387	2342	1145	2116	1148	1624	1188	2057	1235	1520
ENSG00000072415.4	MPP5	3741	2664	3273	2256	3107	1944	2545	1429	3126	1735	2236	1318	2277	1757	3013	2029	2842	1714	2854	1942	2911	1668	3011	1526
ENSG00000072422.12	RHOBTB1	2380	2610	1666	1719	2761	1847	2424	1608	2131	1507	1555	936	1930	1484	2335	1899	1573	1423	1741	1604	1773	1752	1969	1323
ENSG00000072444.10	ASAH2C	18	1	14	1	8	1	13	0	6	1	5	1	9	2	10	5	2	1	13	3	12	2	11	1
ENSG00000072501.13	SMC1A	10310	5229	16409	9862	8163	4234	11634	5001	7907	2822	15199	4911	5749	2739	13421	7714	11844	4779	14291	9133	11048	5316	12617	6369
ENSG00000072506.8	HSD17B10	1242	5395	1334	3430	1340	2792	1978	3610	2361	6474	1786	3646	2283	5566	1801	4588	1819	7052	1697	3135	1517	4903	1852	3071
ENSG00000072518.16	MARK2	1551	1786	1614	1619	1425	1273	1503	1333	1711	1272	1529	1074	1522	1071	1504	1529	1530	1414	1380	1411	1594	1381	1453	1258
ENSG00000072571.15	HMMR	3502	1546	9517	4256	1366	892	7444	2165	2654	730	6934	2645	1490	343	7630	2885	5963	1691	7453	3660	6284	3542	7885	2778
ENSG00000072609.13	CHFR	1550	2511	1210	1966	1444	1813	1597	2032	1653	2037	1171	1200	1543	2174	1965	2840	1168	1513	1239	1674	1283	1888	1459	1870
ENSG00000072657.4	TRHDE	3	0	7	0	6	0	3	0	5	1	8	0	1	0	5	0	7	0	5	0	3	1	7	0
ENSG00000072682.14	P4HA2	2198	5129	2322	4706	2501	3261	2348	2971	3158	5071	2357	3485	3489	5873	2314	4384	2140	4802	2131	4060	2322	4686	1746	2905
ENSG00000072736.14	NFATC3	2128	655	2649	1117	1762	643	1633	454	2134	381	1909	473	1472	386	2000	663	2189	482	2294	997	2136	563	2269	597
ENSG00000072756.12	TRNT1	814	1356	904	1195	654	1032	986	934	846	1023	655	797	599	975	1119	1175	970	1307	752	1023	946	1282	898	1085
ENSG00000072778.15	ACADVL	6238	17870	5442	12989	6664	9612	9106	10507	8849	18242	8640	11022	8537	20364	7949	13626	5647	16767	6587	11117	5973	16400	6992	9897
ENSG00000072786.8	STK10	3396	3392	2355	2578	3948	2319	2471	2022	3267	2595	2553	1609	3349	2384	2485	2763	2066	1975	2165	2230	2392	2047	1879	1855
ENSG00000072803.13	FBXW11	5102	4162	4494	3768	4653	3118	4227	2475	4131	2812	3402	2288	3500	2878	4354	3461	3974	2482	3653	3203	4603	2912	3629	2828
ENSG00000072818.7	ACAP1	26	55	9	29	6	37	20	36	29	59	14	22	24	43	19	45	18	58	13	21	19	45	24	25
ENSG00000072832.10	CRMP1	386	483	483	573	321	485	290	362	520	545	419	399	476	543	358	527	377	463	451	555	404	485	362	473
ENSG00000072840.8	EVC	1471	933	1460	1496	1617	1062	798	701	1461	773	1340	674	1235	762	1190	1105	1369	848	1557	1395	1607	899	1374	878
ENSG00000072849.6	DERL2	2468	5167	1376	2226	2146	2765	1646	2225	2074	4726	1605	1765	2019	4139	1802	2540	1618	3568	1405	1725	1791	2889	1611	2014
ENSG00000072858.6	SIDT1	7	18	1	8	5	8	3	2	0	1	2	3	10	3	1	4	5	1	6	0	5	0	6	3
ENSG00000072864.8	NDE1	1444	1226	2019	2044	1045	867	1721	1011	1657	977	1672	1230	1623	958	1895	1811	1571	988	1723	1983	1769	1581	1894	1379
ENSG00000072952.14	MRVI1	7	8	19	22	5	9	6	3	5	3	11	9	7	4	2	0	15	26	12	9	25	23	11	20
ENSG00000072954.2	TMEM38A	76	165	108	189	92	85	114	118	202	229	107	141	338	549	136	166	162	242	116	156	161	174	76	96
ENSG00000072958.4	AP1M1	3524	5113	4236	5030	3223	2828	3582	3521	4165	4917	4080	3574	4202	4636	3555	4791	3589	5286	3575	4295	3958	4849	3607	3619
ENSG00000073008.10	PVR	24134	25980	21528	21173	22744	17385	26736	20259	19930	19350	24681	13803	19649	16507	27992	26635	18346	19419	21052	18866	19402	16874	21442	18328
ENSG00000073009.8	IKBKG	195	880	240	577	246	484	260	499	371	733	241	452	335	692	181	716	201	564	193	554	223	591	198	548
ENSG00000073050.7	XRCC1	963	1621	1215	1974	909	938	1285	1342	1091	1326	1762	1462	1016	1228	1076	1496	1231	2007	1278	1579	1452	1880	1110	1409
ENSG00000073060.11	SCARB1	1439	2946	2248	3816	1121	2186	1964	2712	2147	2676	2003	2055	2115	2532	1864	3221	1865	3286	1995	3010	1950	2918	1920	2520
ENSG00000073111.9	MCM2	989	1611	3492	4553	783	1074	2706	2276	1471	1180	3321	2674	992	872	2070	2890	2738	4560	3083	3691	2431	3244	2918	2627
ENSG00000073146.11	MOV10L1	1422	2427	816	997	1289	1321	1223	1230	1293	1346	666	749	1024	1500	1223	1229	829	1175	880	875	1037	1329	1068	800
ENSG00000073150.9	PANX2	173	530	58	157	228	235	73	138	208	421	80	92	257	609	74	165	100	190	53	93	98	143	69	75
ENSG00000073169.9	SELO	225	1816	304	1509	256	928	427	1447	477	2016	463	1293	454	2032	355	1547	330	2367	344	1112	388	1765	425	1176
ENSG00000073282.8	TP63	2	3	2	2	13	1	5	2	7	0	4	4	2	0	10	4	4	2	4	0	1	0	6	3
ENSG00000073331.13	ALPK1	301	321	399	464	244	285	331	216	363	258	286	259	383	353	304	337	390	332	350	397	413	429	328	346
ENSG00000073350.9	LLGL2	70	187	90	110	121	98	70	81	165	108	116	73	186	171	98	118	100	147	99	92	105	115	82	69
ENSG00000073417.10	PDE8A	3570	3044	3455	2453	3662	2616	5759	3509	3182	1734	2568	1477	2938	1773	7112	4666	2746	1438	3018	2482	3024	1752	4113	2593
ENSG00000073464.7	CLCN4	4016	3524	2292	1564	2919	2249	2543	1295	2667	1283	2031	807	1707	1118	2851	1503	2148	801	2220	1237	2322	1098	2460	1255
ENSG00000073536.13	NLE1	385	1347	620	1161	313	681	737	1041	536	1090	714	887	360	705	669	1220	571	1705	644	935	646	1418	711	973
ENSG00000073578.12	SDHA	4862	10181	5882	11119	4786	5809	6541	7368	6684	9591	6862	8804	6186	9335	5603	10175	6126	12189	5747	10035	6414	11412	5553	8160
ENSG00000073584.14	SMARCE1	3094	5964	3931	4614	2625	3739	3802	3841	4299	4577	3083	3200	3869	4729	3345	4328	3335	4687	3341	3598	3205	4492	3490	3479
ENSG00000073598.5	FNDC8	1	4	6	3	1	0	3	5	4	5	7	0	3	0	1	6	3	2	4	7	2	4	9	2
ENSG00000073605.14	GSDMB	213	259	117	194	172	227	203	132	277	344	167	188	205	370	213	219	303	351	158	164	259	330	228	188
ENSG00000073614.7	KDM5A	7731	3670	5652	3469	7010	3081	4840	2215	5768	2285	4505	1829	4450	2283	6110	3165	5304	1992	5478	3034	5867	2193	5136	2475
ENSG00000073670.9	ADAM11	7	15	9	19	3	13	13	16	12	12	10	21	7	13	17	22	9	14	16	19	5	11	17	18
ENSG00000073711.6	PPP2R3A	1665	705	2491	817	1673	606	1059	335	1322	379	1670	369	1199	463	1207	386	2080	693	2101	606	2688	743	1541	478
ENSG00000073712.9	FERMT2	12105	10972	12215	10632	11600	7662	12888	8160	9120	5092	9521	5891	7777	4997	13148	9711	8888	5485	10551	8801	9757	6611	10769	7067
ENSG00000073734.8	ABCB11	150	62	88	61	163	45	86	33	136	22	70	33	93	16	124	83	89	7	103	58	77	25	100	45
ENSG00000073737.12	DHRS9	41	84	24	33	10	28	54	49	53	82	33	36	13	33	46	57	34	55	33	40	45	37	44	38
ENSG00000073756.7	PTGS2	28722	22227	10613	14542	45752	21651	26243	13522	13897	15335	11696	8860	16999	17644	32279	18738	1392	1009	8081	7257	1358	1352	3966	3173
ENSG00000073792.11	IGF2BP2	5718	4332	6126	5617	4771	3221	4845	3212	5453	2681	5813	3197	4116	2560	5287	4314	6774	3775	5777	4922	7401	3849	5326	3614
ENSG00000073803.9	MAP3K13	956	1364	801	1170	767	813	935	858	912	1036	777	807	746	1001	960	1102	722	1083	712	935	746	1014	812	843
ENSG00000073849.10	ST6GAL1	5121	5721	6573	7987	5958	5315	3403	2991	4268	3079	5816	4203	5254	3692	3099	2714	8175	6073	6017	5700	10860	8024	4732	5481
ENSG00000073910.15	FRY	935	2806	995	2393	1001	1820	721	1317	1445	1766	959	1516	1455	2328	642	1389	1595	3361	1086	1848	1691	3067	1446	2356
ENSG00000073921.13	PICALM	18897	23163	15917	15065	17753	15581	21612	15197	18155	13929	14686	8731	14492	12526	24473	20985	12118	9558	15531	12985	11559	10656	15364	12650
ENSG00000073969.14	NSF	2541	3464	2331	2558	2181	2121	2418	1971	2729	2742	2064	1664	2350	2848	2503	2559	2168	2372	1947	2082	2259	2326	1992	1913
ENSG00000074047.16	GLI2	140	96	63	22	112	130	137	204	73	91	40	19	48	56	195	299	60	12	58	51	83	31	85	116
ENSG00000074054.13	CLASP1	4930	2422	5500	2946	5213	2387	3676	1456	4550	1631	4119	1342	4087	1762	4523	2104	4296	1440	4949	2537	4537	1682	3998	1890
ENSG00000074071.9	MRPS34	482	3300	677	2763	498	1411	743	2253	911	2621	1189	1758	703	2523	642	1986	708	4617	823	1867	685	2478	803	1681
ENSG00000074181.4	NOTCH3	455	269	555	239	348	146	441	122	519	93	434	92	463	86	540	190	506	126	454	167	717	152	394	114
ENSG00000074201.4	CLNS1A	2795	5404	3389	4901	2297	3120	4018	4182	3606	4496	3439	4110	3071	4104	3486	5169	4096	6426	3151	4383	4423	5817	3564	4105
ENSG00000074219.9	TEAD2	1466	5814	1135	3319	1508	3844	1603	3158	1643	4241	1388	2571	1625	4117	1208	3433	1515	4226	1330	2740	1728	4187	1314	2666
ENSG00000074266.13	EED	1063	1421	1273	1876	811	935	1489	1606	980	1183	1452	1537	845	1196	1324	2000	1520	2366	1211	1514	1384	1742	1309	1495
ENSG00000074276.6	CDHR2	24	14	32	18	24	24	17	16	12	23	30	14	17	30	10	11	22	29	21	9	32	31	17	8
ENSG00000074319.8	TSG101	2009	5121	1640	2746	1882	2806	2018	2731	2319	4253	1606	2166	2427	3920	1706	3154	1726	3359	1429	2081	1882	3142	1552	2282
ENSG00000074356.12	C17orf85	3102	2230	2858	2289	2650	1832	2506	1661	2517	1868	2526	1427	2062	1790	3065	2377	2710	1775	2875	2161	2927	2038	3115	1909
ENSG00000074370.13	ATP2A3	25	57	42	128	34	44	45	89	251	85	53	110	270	133	52	131	71	120	47	95	90	84	43	79
ENSG00000074410.9	CA12	389	305	288	302	303	231	203	145	265	118	214	159	240	155	186	185	269	206	259	270	277	144	280	183
ENSG00000074416.9	MGLL	3098	5120	4335	6614	2688	3146	3304	4170	3836	3429	3888	3872	2815	2977	3782	5924	3559	4570	3868	6087	3805	3931	3275	4369
ENSG00000074527.7	NTN4	23144	24719	15000	12152	30454	18144	15559	9136	26442	16502	13671	6147	33441	23680	15417	11678	16689	8972	13502	9251	24715	13911	13358	7836
ENSG00000074582.8	BCS1L	515	2035	496	1987	430	1227	844	1751	750	2207	662	1633	591	1888	811	2307	643	2760	596	1792	534	2245	724	1705
ENSG00000074590.9	NUAK1	11643	7083	4805	5062	9508	6067	6893	3540	8924	3809	4557	2684	9884	4995	7499	3615	4679	2543	5585	3889	5641	3083	6075	3123
ENSG00000074603.14	DPP8	4608	2791	5059	2860	3944	2074	3462	1658	3782	1656	3346	1503	2776	1823	4226	2288	3590	1711	4597	2471	4149	1859	4243	1888
ENSG00000074621.9	SLC24A1	933	629	1028	1177	761	526	793	665	840	726	937	954	782	615	904	1351	917	840	1020	1294	1062	789	1029	908
ENSG00000074657.9	ZNF532	4546	2064	4154	2253	4045	1852	3118	1338	3570	1216	3217	1035	2907	1235	3525	1741	3474	1082	3814	1924	3946	1408	3861	1531
ENSG00000074660.11	SCARF1	1667	3407	2259	3892	1557	1936	1217	1277	2749	2676	2159	2550	2796	3116	1102	1550	2282	3381	1934	2797	2452	3516	1831	1959
ENSG00000074695.5	LMAN1	23535	16849	21079	13198	20734	10856	14716	7744	18182	10045	13716	6894	14293	9914	18168	10333	18471	9267	16597	11229	17919	9291	16453	8724
ENSG00000074696.8	PTPLAD1	7340	6967	9242	7874	6106	5186	6952	5034	7351	4878	7561	4754	6221	5039	7435	6274	8408	6764	7726	6794	8695	6051	8238	5318
ENSG00000074755.10	ZZEF1	5460	4237	4650	3769	5327	3762	3473	2696	4480	2589	3740	1542	4109	2561	4755	3271	3456	1732	4382	3410	3810	1941	4189	2696
ENSG00000074800.9	ENO1	59552	107967	73823	106736	43048	53130	78686	83763	71694	107278	74036	93382	49675	69614	72386	117157	67907	145214	65345	96459	70182	113992	71216	89002
ENSG00000074842.3	C19orf10	4039	18396	2192	11044	3462	8916	4056	9861	4320	18229	4278	7906	4226	15992	3816	10332	3224	18958	3060	8665	3606	11473	3163	8788
ENSG00000074855.6	ANO8	110	240	125	313	128	212	107	118	235	150	169	156	181	196	114	120	139	140	145	226	137	185	128	132
ENSG00000074935.9	TUBE1	649	745	583	766	533	565	879	649	699	576	593	537	570	647	977	873	804	671	607	631	797	711	737	696
ENSG00000074964.12	ARHGEF10L	206	455	228	489	217	299	266	427	309	326	208	277	336	364	337	520	210	290	216	393	194	324	234	295
ENSG00000074966.6	TXK	1	0	12	5	0	2	3	1	0	1	1	12	0	0	0	2	10	16	8	13	10	9	8	5
ENSG00000075073.10	TACR2	22	7	11	11	22	17	7	3	14	8	10	5	7	7	12	9	8	8	11	8	8	5	9	4
ENSG00000075089.5	ACTR6	1234	1921	935	1317	1026	1134	1157	1114	1171	1514	714	964	1118	1571	1091	1431	1140	1375	831	1085	1161	1469	982	1125
ENSG00000075131.5	TIPIN	504	777	876	1090	357	506	719	773	502	732	895	885	413	520	614	968	778	1660	760	969	662	1004	805	805
ENSG00000075142.9	SRI	2861	9191	2583	7061	2342	4830	3686	6297	3269	8797	3030	5595	2665	7040	3082	7178	2805	10858	2642	5214	2954	8213	3046	5148
ENSG00000075151.15	EIF4G3	9766	5356	10614	5630	9956	4632	7789	3497	8194	3133	8652	3043	7384	3589	9952	5103	8408	2693	8871	5086	8914	3726	7875	4178
ENSG00000075188.4	NUP37	1090	2186	1412	2248	734	1213	1581	1759	1293	1885	1282	1810	1024	1492	1382	2287	1620	2550	1304	2011	1320	2322	1529	1910
ENSG00000075213.6	SEMA3A	626	485	1866	732	317	306	902	341	517	218	1229	390	275	154	917	402	1164	465	1683	665	1293	501	961	437
ENSG00000075218.14	GTSE1	1460	1115	3919	3450	758	597	2926	1949	1355	589	3407	1991	879	318	2864	2725	2551	1474	3452	3152	2332	2573	3404	2382
ENSG00000075223.9	SEMA3C	362	94	289	76	337	60	172	27	339	100	212	22	237	120	275	72	209	29	253	63	259	24	245	49
ENSG00000075234.12	TTC38	926	1664	1100	1417	859	1132	975	1058	1480	1464	771	971	1308	1529	1048	1343	1166	1705	939	1212	1148	1571	1069	1108
ENSG00000075239.9	ACAT1	1582	5950	1747	4850	1205	3349	2489	4202	2577	6251	1991	4036	1894	5120	2253	5424	1786	6425	1688	4191	1705	5432	1910	3760
ENSG00000075240.12	GRAMD4	510	720	584	789	555	529	511	504	635	645	592	525	714	739	511	589	601	717	511	608	786	864	500	553
ENSG00000075275.12	CELSR1	417	482	500	570	471	406	408	435	618	318	434	270	638	440	595	523	522	380	574	443	753	459	391	346
ENSG00000075292.14	ZNF638	8219	6358	8385	5382	6988	4784	5415	3303	8772	5030	6275	3471	6828	5341	6179	4103	8426	5781	6585	4734	7908	5343	6151	3761
ENSG00000075303.8	SLC25A40	845	687	1375	785	774	487	895	439	709	473	912	459	601	557	886	587	1093	670	1041	684	990	704	1115	550
ENSG00000075336.7	TIMM21	972	2021	1317	2098	763	1165	1342	1572	1108	1695	1552	1645	778	1437	1254	2165	1556	2757	1216	1730	1214	2227	1320	1649
ENSG00000075340.18	ADD2	8	3	33	20	7	3	15	9	9	3	24	6	12	1	7	17	9	15	16	11	18	14	12	6
ENSG00000075391.12	RASAL2	1836	1090	2110	1642	2017	1047	1758	1017	1776	767	1781	764	1398	750	2310	1306	1886	742	2353	1442	1816	752	1944	868
ENSG00000075399.8	VPS9D1	264	1034	200	631	209	584	326	823	459	1052	232	477	493	1235	299	758	186	864	182	465	251	802	240	384
ENSG00000075407.13	ZNF37A	1752	1139	1900	1288	1320	1045	1415	856	1732	945	1343	747	1310	981	1703	1170	1734	1036	1643	1239	1681	1032	1603	1028
ENSG00000075413.13	MARK3	5292	4702	5634	4430	4921	3204	5442	3237	5519	3591	4863	2949	4756	3396	5367	4111	5136	3927	4641	3458	5477	3779	5123	3161
ENSG00000075415.8	SLC25A3	17023	45335	12285	27832	16923	23660	19007	25259	16740	39895	17058	22161	16518	41017	16532	32202	15542	40670	14158	23287	18754	34782	15554	23167
ENSG00000075420.8	FNDC3B	31837	16773	26593	15330	30575	14638	20717	10548	22285	10470	22552	7549	16469	10932	27320	13267	20496	9319	26156	13431	24914	10489	20793	10012
ENSG00000075426.7	FOSL2	6504	6455	10320	12246	6208	4208	5834	4399	5609	4416	10200	6267	5441	4076	7838	7121	5640	4382	7919	8011	7045	4640	4888	3397
ENSG00000075539.9	FRYL	8110	3924	8438	4437	8192	3536	6077	2535	6482	2225	6220	1893	5765	2527	8262	3312	6552	2358	7906	3708	6776	2442	7176	2610
ENSG00000075568.12	TMEM131	4976	2307	5632	3108	4920	2114	3675	1587	4922	1748	4584	1369	4517	1897	4661	2060	4804	1908	4582	2387	5010	1716	4165	1804
ENSG00000075618.13	FSCN1	7902	27446	8383	23372	7972	15368	9214	16472	13736	25398	12144	16742	12035	23358	11251	26463	9251	23523	8200	17217	10000	20734	8177	14973
ENSG00000075624.9	ACTB	275879	353438	196630	287186	218734	198529	284236	238338	235481	331436	259516	231932	204123	298445	256604	375287	174733	341223	185636	247920	230716	327912	195000	272233
ENSG00000075643.5	MOCOS	27	39	56	118	32	44	24	48	36	31	54	84	30	25	22	51	47	141	49	88	45	75	31	43
ENSG00000075651.11	PLD1	4208	3113	5949	4786	4402	2925	1823	1193	4570	2283	4472	2614	4214	2751	2084	1397	6926	4373	5207	3769	7340	4407	3644	2503
ENSG00000075702.12	WDR62	293	364	868	1067	117	209	561	549	363	233	707	611	274	152	511	650	578	784	724	1048	416	806	647	587
ENSG00000075711.16	DLG1	4902	2885	6081	3854	4397	2400	3243	1604	3621	1752	4826	1898	2982	1945	4008	2131	5446	2280	5634	3045	5989	2612	3743	1954
ENSG00000075785.8	RAB7A	11396	21726	9949	16995	10076	14921	12154	13842	13008	18504	13263	11819	11652	17257	10967	19524	9952	15389	10353	14495	10632	14754	10608	14507
ENSG00000075790.6	BCAP29	6716	10917	7137	7781	7484	6332	7143	6076	6570	7193	5818	5486	5526	7865	7020	7658	5318	7196	6096	6094	4908	6895	6544	5126
ENSG00000075826.12	SEC31B	155	294	161	242	241	245	183	163	292	228	148	175	307	399	199	148	261	258	167	192	218	351	257	162
ENSG00000075856.7	SART3	3354	3364	4152	4006	2791	2571	3524	2553	3571	2466	3982	2483	3148	2297	3429	3753	3596	3034	3586	3769	3781	3323	3601	3258
ENSG00000075886.10	TUBA3D	9	4	9	11	11	4	5	5	9	6	11	4	7	4	14	7	9	6	24	4	15	9	18	7
ENSG00000075914.8	EXOSC7	863	3398	631	2790	788	1825	1347	2667	889	3719	1162	2669	778	3031	1045	3529	913	4823	863	2515	986	3595	949	2655
ENSG00000075945.8	KIFAP3	2373	2317	1751	1573	2176	1597	1715	1248	2361	1995	1308	1041	2301	2126	1726	1481	1488	1481	1273	1225	1752	1595	1376	1186
ENSG00000075975.11	MKRN2	2530	2898	2534	2465	2118	1838	2484	1762	2526	1877	2076	1440	1972	1702	2666	2404	2314	1778	2296	2084	2511	1943	2437	1845
ENSG00000076003.4	MCM6	3413	3358	6036	4653	2785	2137	5041	2798	3260	2181	5961	2778	2327	1903	4317	3517	6214	6625	5603	3900	5831	3800	5228	2986
ENSG00000076043.5	REXO2	3924	11787	3689	9108	3606	6810	4944	7584	5598	10124	4128	7422	5354	9960	4310	9765	4248	12101	3556	7672	4639	11405	3926	6835
ENSG00000076053.6	RBM7	2794	3376	2559	2413	2280	2111	2973	2148	2802	2500	1677	1801	2403	2289	3004	2656	2459	2256	2068	2070	2645	2288	2094	1907
ENSG00000076067.7	RBMS2	3857	2150	3670	2690	3425	1766	2257	1359	3694	1584	3448	1411	3095	1780	3178	2088	4131	1806	3843	2332	4618	1895	2948	1625
ENSG00000076108.7	BAZ2A	6677	4073	6482	4486	6083	3662	4107	2480	6345	3133	5234	2297	5777	3304	5478	3923	6715	3563	5538	4045	7067	3723	6396	3605
ENSG00000076201.10	PTPN23	1791	2980	1860	3151	1707	2104	1525	1968	2210	2025	1939	1498	1893	1977	1652	2210	1517	1763	1691	2499	1891	1951	1577	1986
ENSG00000076242.10	MLH1	1735	3006	1960	2682	1351	1655	2225	1931	2017	2208	2047	1941	1605	1672	2092	2578	1855	2652	2054	2249	1692	2417	1924	1852
ENSG00000076248.6	UNG	879	1742	1303	1976	760	1252	1158	1295	1053	1402	1338	1319	873	1448	1006	1713	1680	3417	1308	1619	1578	2168	1437	1351
ENSG00000076258.5	FMO4	58	72	46	56	49	55	61	44	90	70	36	39	57	68	64	60	37	57	47	51	47	56	63	50
ENSG00000076321.6	KLHL20	2440	1852	2149	1892	2315	1487	2069	1173	2443	1082	1754	1071	2027	1255	2166	1684	2181	885	2040	1689	2333	1217	2120	1360
ENSG00000076344.11	RGS11	40	168	33	164	72	97	66	116	99	185	50	118	113	250	74	135	52	172	57	108	69	191	48	87
ENSG00000076351.8	SLC46A1	28	42	62	48	28	20	29	16	54	28	56	29	49	30	14	13	59	123	52	45	57	71	48	24
ENSG00000076356.6	PLXNA2	25229	16626	26196	23640	22784	14495	22653	16446	23672	13732	24115	10578	17118	12327	31405	25067	19477	9297	25688	22156	20720	10735	22246	15947
ENSG00000076382.12	SPAG5	2070	2099	5434	5354	1119	1013	4991	2926	2148	1266	4742	3264	1446	733	4271	3796	3248	2807	4662	4630	2802	3914	4423	3319
ENSG00000076513.12	ANKRD13A	3403	2489	3133	2290	3491	1766	2954	1639	3429	1607	2851	1302	3490	1944	3244	2077	3157	1495	3207	1902	3428	1645	3378	1667
ENSG00000076554.11	TPD52	461	439	962	1027	355	353	749	609	494	394	757	730	558	466	898	799	939	1356	813	924	1296	1044	822	545
ENSG00000076555.11	ACACB	88	54	121	131	63	57	50	57	121	56	95	68	122	52	75	68	105	102	85	111	120	102	118	77
ENSG00000076604.10	TRAF4	685	2358	739	1626	746	1469	699	1247	867	1755	813	1358	838	1594	610	1383	861	3021	661	1225	979	2427	875	1245
ENSG00000076641.4	PAG1	25	13	28	29	27	24	25	18	28	9	27	10	11	11	21	19	14	8	20	23	9	6	24	4
ENSG00000076650.2	GPATCH1	622	610	671	571	587	443	762	482	802	465	657	379	638	441	632	601	624	463	615	501	604	440	637	518
ENSG00000076662.5	ICAM3	130	621	115	356	150	264	152	274	194	619	186	313	175	521	137	293	162	606	140	302	151	418	149	272
ENSG00000076685.14	NT5C2	4460	1274	3266	1699	3789	1210	2257	577	3021	477	3169	720	2835	463	2794	1093	3425	420	3391	1615	3657	904	3343	1043
ENSG00000076706.10	MCAM	31047	44493	73239	122405	32650	32716	59916	66220	40617	33127	75583	80692	42613	31713	60685	97428	54250	70761	65912	115133	57299	71375	55055	71181
ENSG00000076716.7	GPC4	5	18	9	11	20	13	13	11	12	7	6	11	9	8	10	21	10	2	8	8	7	7	8	11
ENSG00000076770.10	MBNL3	306	108	442	173	208	129	192	112	214	82	260	80	126	74	286	156	295	165	364	155	259	119	318	111
ENSG00000076826.5	CAMSAP3	3	10	14	12	5	11	5	4	9	3	7	8	14	8	7	7	20	22	6	5	7	19	9	4
ENSG00000076864.15	RAP1GAP	5	2	0	5	3	2	8	6	6	5	0	1	3	6	8	11	3	6	3	4	2	8	3	5
ENSG00000076924.7	XAB2	1101	2903	1341	2438	997	1524	1507	2242	1651	2932	1455	1834	1528	2629	1355	2490	1230	3211	1286	2053	1372	2459	1266	1936
ENSG00000076928.13	ARHGEF1	2139	5226	2449	4069	1785	2666	2457	3261	2982	4190	2724	2837	2557	3626	2262	3870	2010	3893	2232	3334	2285	3785	2249	2780
ENSG00000076944.10	STXBP2	359	1669	337	1055	405	905	480	841	628	1588	456	966	553	1670	396	1150	314	1892	335	900	338	1495	383	821
ENSG00000076984.13	MAP2K7	743	1557	581	1165	711	994	775	1013	898	1326	780	789	765	1198	765	1223	833	1328	697	1068	903	1370	853	1012
ENSG00000077044.5	DGKD	1067	1097	937	902	1301	756	870	682	1149	666	878	476	1054	698	972	881	758	528	873	772	904	690	853	627
ENSG00000077063.6	CTTNBP2	54	11	46	16	47	15	21	4	24	9	36	7	26	6	10	4	35	16	43	20	51	14	41	4
ENSG00000077092.14	RARB	1913	2244	2483	2960	1556	1612	1423	844	1537	900	1911	1509	1263	960	1017	674	2763	1864	2223	1918	2945	2071	2477	1336
ENSG00000077097.9	TOP2B	18312	11163	16971	8553	17055	8155	14258	5683	15573	6621	12785	5317	13816	7376	15318	7523	16124	7284	13600	7014	18390	8396	12530	6307
ENSG00000077147.10	TM9SF3	35218	28687	27080	19655	33661	21182	28147	17403	25693	18312	19633	12389	21598	18786	31878	22030	19893	13296	21860	16004	21490	14386	22910	15397
ENSG00000077150.13	NFKB2	979	1876	1203	2047	1504	1031	1257	1079	1560	1433	1409	1527	1996	1639	1356	1301	927	1853	1114	1666	1189	1940	934	1038
ENSG00000077152.5	UBE2T	599	1420	1165	2812	376	784	1312	2083	537	1151	1605	2585	441	957	988	2553	1194	3950	1366	2749	1036	2865	1311	2138
ENSG00000077157.16	PPP1R12B	576	394	705	569	587	351	419	282	602	318	530	298	456	320	543	325	632	369	707	538	615	316	623	313
ENSG00000077232.12	DNAJC10	22157	16326	19355	15490	21330	11674	19019	9173	21659	10812	15598	8955	18669	11946	21717	13339	19161	10321	18592	13513	20362	11726	16656	10241
ENSG00000077235.13	GTF3C1	6104	5299	7643	6837	6016	4379	6667	4176	6827	4084	7139	4036	6449	4065	7012	5571	6323	4367	6820	6448	6869	4848	6238	4616
ENSG00000077238.9	IL4R	6063	9995	3895	7160	6632	7508	5058	7416	6059	7720	4869	5240	6055	7356	5475	9327	2734	3551	3790	6141	3134	4592	3105	4193
ENSG00000077254.10	USP33	3437	3464	3551	3054	2865	2713	2812	1768	4039	2196	2155	1549	3229	2444	3335	2594	3120	2109	2980	2313	2871	2501	3042	2045
ENSG00000077264.10	PAK3	2	3	13	14	11	7	4	6	8	1	3	6	3	5	5	6	4	4	12	14	8	6	7	6
ENSG00000077312.4	SNRPA	1853	4681	1879	4053	1262	2033	2062	3046	2325	3812	1894	2689	1587	2527	1795	3520	2267	5054	1724	3219	2218	3797	2230	2974
ENSG00000077348.4	EXOSC5	52	561	108	647	42	256	128	556	95	604	144	667	76	463	108	764	124	1228	106	601	130	834	127	539
ENSG00000077380.11	DYNC1I2	19574	15721	14878	12740	17584	10528	15570	8540	16650	10672	15550	8665	14635	10182	15603	12438	17120	9540	14582	11204	19274	11663	14723	9693
ENSG00000077454.11	LRCH4	1015	1610	1096	1432	1125	956	1061	950	1362	1278	1177	853	1300	1263	996	1007	1170	1490	991	1022	1242	1508	1329	947
ENSG00000077458.8	FAM76B	1389	988	1450	913	1088	723	1357	666	1159	640	929	508	823	785	1506	1036	1220	605	1258	827	1171	761	1371	671
ENSG00000077463.10	SIRT6	221	1141	273	810	235	510	315	738	432	1275	285	632	353	1044	296	952	250	1167	238	587	246	895	236	589
ENSG00000077498.8	TYR	5	8	1	2	13	3	5	1	1	4	0	1	5	2	1	1	4	2	2	2	1	0	4	0
ENSG00000077514.4	POLD3	1097	846	2087	1704	946	668	1329	899	985	665	1854	996	826	647	1247	1228	1692	1595	1905	1441	1762	1142	1739	971
ENSG00000077522.8	ACTN2	46	75	25	51	31	61	49	45	40	54	33	35	16	44	43	35	31	42	41	44	29	45	65	40
ENSG00000077549.13	CAPZB	8961	20726	6351	15497	7990	11500	9177	13152	8591	18793	9905	12720	8206	17884	7566	17832	8088	20306	7041	13362	9542	17943	7679	13118
ENSG00000077585.9	GPR137B	991	841	787	546	1136	655	710	534	833	585	674	352	1120	853	703	540	800	586	671	394	836	511	658	428
ENSG00000077616.6	NAALAD2	35	74	41	66	31	52	29	46	42	86	21	38	30	57	40	41	53	66	26	53	23	63	31	43
ENSG00000077684.11	PHF17	2437	1958	3752	2793	1968	1470	2791	1836	2512	1349	2561	1638	2545	1410	3043	1934	4257	3348	3656	2600	3969	3069	3617	2150
ENSG00000077713.14	SLC25A43	784	1174	996	1065	754	719	826	710	1015	841	848	630	903	770	816	916	833	790	837	909	886	814	755	736
ENSG00000077721.11	UBE2A	4171	7862	3920	5304	4014	4792	4383	5310	5328	6754	3286	3969	5038	7057	4522	6480	3873	5851	3574	4250	3913	5214	3902	4083
ENSG00000077782.15	FGFR1	3264	4062	4755	7680	3470	3118	5122	5759	4271	3501	5472	4622	4414	4115	6575	8028	5083	4500	4971	6466	5795	5087	4255	4983
ENSG00000077809.8	GTF2I	5623	2173	5473	3367	4805	2609	4034	1347	5081	784	4137	1214	4578	912	4987	2185	5244	711	4747	3007	5894	1566	4358	2131
ENSG00000077935.12	SMC1B	7	9	19	5	9	2	9	5	8	6	11	6	3	8	16	5	11	11	14	4	14	11	16	5
ENSG00000077942.13	FBLN1	104	163	126	212	89	96	129	148	138	139	125	135	102	127	145	180	125	213	125	172	135	159	117	129
ENSG00000077943.7	ITGA8	28	25	4	3	47	42	11	4	11	16	6	1	16	23	12	4	1	5	4	5	0	4	6	1
ENSG00000078018.15	MAP2	8278	4559	2351	935	8891	3091	1625	710	4512	2056	1859	510	3956	2395	2001	914	1659	663	2256	748	1496	917	2410	955
ENSG00000078043.11	PIAS2	1309	982	1162	859	1041	787	1259	740	1146	727	1054	551	1036	923	1318	914	1198	826	1095	710	1275	707	1196	618
ENSG00000078053.12	AMPH	1392	2369	780	847	1213	1516	833	771	777	585	851	482	635	554	661	692	1006	749	714	677	854	854	1020	1173
ENSG00000078061.8	ARAF	2142	2906	2619	2915	1859	1792	2373	2151	2610	2789	2225	2063	2757	2726	2176	2649	2180	2853	2189	2229	2396	2742	2164	2024
ENSG00000078070.7	MCCC1	1988	1860	1370	1313	1442	1018	1489	846	1669	1012	1365	791	1455	1066	1536	968	1480	1126	1228	1075	1718	1133	1374	897
ENSG00000078081.3	LAMP3	334	256	550	980	262	291	375	528	285	278	559	601	218	183	402	701	481	633	501	865	641	482	454	527
ENSG00000078098.9	FAP	213	160	179	59	216	43	195	38	291	41	143	34	288	43	198	45	205	52	187	54	271	50	183	35
ENSG00000078114.14	NEBL	108	127	126	84	76	48	90	79	147	60	72	59	84	58	172	69	108	56	94	84	102	82	116	88
ENSG00000078124.7	ACER3	2760	2137	3739	2280	2439	1380	2755	1379	3363	1904	2314	1516	2566	1962	3366	1993	3082	1851	3127	1907	2942	1771	2848	1408
ENSG00000078140.9	UBE2K	8074	9535	6099	6449	6693	5925	6796	5730	5942	7922	6744	4633	4725	7520	7474	7636	6168	6838	6364	5131	6740	5793	6353	5119
ENSG00000078142.7	PIK3C3	4255	3356	3454	2640	4170	2259	3109	1830	3616	2256	2857	1551	3467	2380	3290	2588	3481	2151	3072	2134	4022	2255	3265	1851
ENSG00000078177.9	N4BP2	950	363	1086	501	813	372	573	278	630	316	639	267	448	220	927	493	641	237	1002	407	683	291	836	323
ENSG00000078237.4	C12orf5	955	2776	1036	2617	924	1742	1419	2246	1320	1979	1085	1980	1006	1986	1396	3147	1172	2741	1034	2427	1040	2570	1218	2166
ENSG00000078246.11	TULP3	2600	2083	1676	1647	2030	1554	1803	1144	2179	1371	1767	878	1882	1343	1911	1629	1830	1026	1810	1423	1998	1260	1657	1246
ENSG00000078269.9	SYNJ2	10336	10153	8787	9866	10457	7709	7719	5770	12076	7778	8650	5831	9329	8064	9093	7236	6985	5034	9034	8209	7311	5686	7345	5291
ENSG00000078304.15	PPP2R5C	5989	5774	6123	5010	4978	3286	4999	3198	5818	3925	4742	3162	5085	4011	5239	4093	5680	4108	5058	3932	6295	4268	5099	3294
ENSG00000078369.13	GNB1	31961	35711	25461	29334	29383	23748	29294	22217	28780	27275	31258	18081	26858	24721	28819	30155	24124	22404	25572	24240	28025	23131	27325	21852
ENSG00000078399.11	HOXA9	2077	6061	3468	5598	1679	3696	2466	3264	3058	5351	3598	4651	2790	5665	1974	3429	2055	3506	2428	3828	1909	2927	1769	1706
ENSG00000078401.6	EDN1	41538	56120	39261	54023	39322	39123	42691	36526	30552	34358	38944	30709	28726	34077	32118	37808	26872	26134	31680	37101	30457	28133	30314	22753
ENSG00000078403.12	MLLT10	3164	1665	3028	1981	2520	1539	2532	1383	2473	1105	2684	1083	2088	1162	2921	1809	2637	1055	2808	1986	2807	1434	2779	1331
ENSG00000078487.13	ZCWPW1	46	54	48	60	35	34	51	32	76	75	45	47	59	64	59	37	58	91	57	61	78	66	47	45
ENSG00000078596.6	ITM2A	138	188	129	273	121	188	123	165	169	236	118	207	220	256	147	220	127	365	107	270	118	304	142	188
ENSG00000078618.15	NRD1	12691	11220	11909	10305	10604	7525	10437	6727	12467	8704	10300	6614	10056	8237	11469	9055	11622	8328	10154	8872	12102	7996	10067	7273
ENSG00000078668.9	VDAC3	1763	9371	2952	8744	1718	5286	3329	6339	3903	8516	2938	7402	3278	8229	2836	8144	2910	10828	2844	7270	2333	9221	3030	6256
ENSG00000078674.13	PCM1	10207	6431	12749	7069	9702	4926	9602	4527	9580	4398	9656	4040	7604	4576	10251	5745	10183	5683	10668	6008	10634	5841	10208	4761
ENSG00000078687.12	TNRC6C	1842	681	1242	527	1587	575	925	326	1256	505	1044	275	966	510	994	485	1098	456	1172	512	1252	376	1287	442
ENSG00000078699.17	CBFA2T2	983	762	1010	704	811	705	850	621	1040	600	581	364	873	633	1074	725	867	530	744	700	902	598	1007	533
ENSG00000078725.8	BRINP1	3	17	0	3	6	22	13	13	0	3	0	1	0	2	1	1	0	2	1	4	1	0	3	2
ENSG00000078747.8	ITCH	6144	4092	5965	4192	5930	3269	5691	3010	4702	2410	4795	2192	3491	2405	6363	3979	4348	2383	5662	3668	4720	2664	5299	2804
ENSG00000078795.12	PKD2L2	2	2	9	0	2	3	1	5	1	1	5	2	7	4	0	4	2	0	1	3	2	2	7	1
ENSG00000078804.8	TP53INP2	3275	4589	1193	1611	4359	3709	1528	1663	2600	2924	1553	969	3111	3815	1325	1488	1465	1556	1366	1288	1946	1947	1809	1541
ENSG00000078808.12	SDF4	4906	15948	4736	13739	4465	9265	5707	11523	7095	15445	6898	9987	6780	14209	5103	13701	5398	14578	5089	10768	5664	13954	4974	10289
ENSG00000078814.11	MYH7B	14	26	19	18	8	22	28	13	36	30	16	16	19	22	20	12	26	21	16	24	19	39	20	15
ENSG00000078900.10	TP73	1	8	22	18	9	6	12	15	8	15	25	10	4	18	9	13	8	29	24	14	10	18	15	12
ENSG00000078902.11	TOLLIP	1142	3470	862	2181	1290	2111	1143	2007	1326	2907	1174	1479	1418	3191	1157	2429	976	2384	967	1579	1182	2124	986	1724
ENSG00000078967.8	UBE2D4	403	605	531	587	333	348	511	488	552	607	534	449	453	577	460	516	567	797	408	429	637	597	493	397
ENSG00000079102.12	RUNX1T1	2808	1892	1912	1443	1869	1347	2449	1456	3001	1670	1842	931	2162	1856	3260	1743	2145	1059	3102	1181	2498	931	2068	1023
ENSG00000079134.7	THOC1	2574	2292	3050	2371	2188	1535	3244	1748	2630	2021	2745	1820	2368	2051	3111	2107	3253	2781	2718	1845	3339	2431	2863	1751
ENSG00000079150.13	FKBP7	890	2217	939	1477	915	1281	948	1089	1096	1388	962	1085	1191	1482	986	1240	1220	1973	1055	1119	1182	1679	914	1083
ENSG00000079156.12	OSBPL6	311	362	596	568	217	230	230	195	504	329	475	290	320	327	268	238	532	460	537	343	481	382	526	391
ENSG00000079215.9	SLC1A3	17	15	20	19	8	8	8	4	15	5	20	8	11	2	14	5	19	15	15	18	10	7	17	8
ENSG00000079246.11	XRCC5	25585	31071	28962	30546	20720	18499	29628	22089	24534	21158	24673	20565	21092	19252	27617	28256	26571	27073	24612	25337	28287	26162	26183	22192
ENSG00000079257.3	LXN	478	2252	1050	2855	650	1268	861	1548	610	993	953	1851	751	1436	634	1434	1339	4119	1129	1921	1191	3256	810	1532
ENSG00000079263.14	SP140	4	1	1	3	3	2	8	2	6	3	6	1	2	1	5	2	1	5	1	3	7	3	2	0
ENSG00000079277.15	MKNK1	1081	1392	820	1085	1005	987	796	744	1220	1344	967	674	1136	1329	871	1000	1001	1057	915	899	1014	979	920	807
ENSG00000079308.12	TNS1	5736	2820	6066	5544	5452	3005	5771	4110	5731	2262	5223	2665	4317	2233	9089	7635	4884	1918	6453	5589	5218	2422	5213	4331
ENSG00000079313.7	REXO1	1212	1636	1300	1777	960	1050	1546	1489	1487	1162	1635	1046	1248	1078	1612	1664	1303	1338	1489	1601	1392	1416	1490	1348
ENSG00000079332.10	SAR1A	9358	11704	6530	7926	8452	6990	7885	6573	8173	10103	7968	6775	6576	8955	8294	8103	8376	11040	7606	6546	9517	9415	8209	6299
ENSG00000079335.13	CDC14A	526	391	680	556	690	308	506	277	361	229	501	271	315	253	444	354	449	300	549	420	500	389	632	393
ENSG00000079337.11	RAPGEF3	576	1029	650	1338	559	634	694	730	783	844	1148	1135	669	1021	851	996	735	1248	743	993	699	1108	617	629
ENSG00000079385.17	CEACAM1	18	29	71	318	21	82	56	142	21	63	44	218	22	41	39	163	70	250	62	269	94	188	40	121
ENSG00000079387.9	SENP1	2174	1035	2161	1169	1831	737	1901	775	1597	652	2000	686	1207	635	2264	987	2115	873	2181	1018	2163	820	2152	888
ENSG00000079432.3	CIC	2234	2487	2296	2778	2252	2107	1538	1582	2969	1699	2324	1298	2603	1904	1895	2014	2056	2006	1906	2145	2386	2032	1966	1802
ENSG00000079435.5	LIPE	56	155	119	195	65	92	93	90	88	108	112	131	71	111	100	119	90	176	110	159	110	195	142	145
ENSG00000079459.8	FDFT1	5734	13390	4114	5046	5281	7247	4569	4422	6262	10485	5058	3467	6522	11723	4098	4961	4899	6524	4224	3977	6530	7042	3895	4113
ENSG00000079462.3	PAFAH1B3	207	1049	418	1240	216	577	429	981	351	1016	512	1108	331	997	337	1157	357	2120	396	951	425	1560	436	860
ENSG00000079482.11	OPHN1	587	395	677	453	639	371	374	200	662	199	470	204	589	270	467	267	579	206	623	382	606	275	451	299
ENSG00000079616.8	KIF22	1144	2334	3479	5342	652	1054	2895	3691	1317	1918	2649	4321	1032	1215	2438	4286	2178	4983	2879	4674	2006	4822	2960	3396
ENSG00000079691.15	LRRC16A	711	375	931	435	811	271	545	138	851	199	738	190	973	329	459	180	1065	349	1019	330	1244	341	639	182
ENSG00000079739.11	PGM1	667	1329	547	1195	568	717	599	645	758	1033	575	847	680	1013	505	794	639	1443	560	929	670	1092	449	689
ENSG00000079785.10	DDX1	12618	15639	10816	15237	9451	9758	12575	11283	10748	11345	11520	10848	8635	9966	11824	14699	12173	14534	10849	12943	13384	14253	10869	11286
ENSG00000079805.12	DNM2	5942	7477	6936	7675	5578	5057	5955	5190	7864	5515	6327	4564	6971	5378	6471	7090	5466	5240	6015	6476	6290	5845	6162	5187
ENSG00000079819.12	EPB41L2	6466	4160	8854	6319	4473	2751	5984	2956	5634	2086	8542	3032	4053	2086	7434	4439	9017	2976	8756	5576	9608	4089	7857	4388
ENSG00000079841.14	RIMS1	93	73	67	45	73	44	37	50	126	40	86	25	71	43	49	51	71	46	61	40	88	41	66	39
ENSG00000079931.10	MOXD1	1	1	6	1	18	0	3	1	6	3	6	0	6	1	1	4	1	3	6	2	3	1	3	5
ENSG00000079950.9	STX7	2458	5021	2431	3359	2430	3892	1924	2481	2912	3639	1776	2085	2760	4087	2142	3206	2336	3570	2061	2771	2409	3418	2329	2740
ENSG00000079974.13	RABL2B	680	626	531	684	443	436	657	493	573	579	658	449	532	566	597	544	542	654	562	510	779	657	628	504
ENSG00000079999.9	KEAP1	1423	6409	1717	4427	1623	3492	2025	3664	3049	6736	2111	3492	2864	6432	1879	4979	1742	5677	1738	3805	1872	4922	1590	3507
ENSG00000080007.6	DDX43	18	42	29	64	14	15	11	44	11	30	16	39	16	37	18	47	25	43	19	43	17	55	18	24
ENSG00000080031.5	PTPRH	18	15	45	40	8	16	19	8	32	32	23	32	29	35	11	25	25	50	25	50	27	49	16	14
ENSG00000080189.10	SLC35C2	979	1982	679	1111	815	827	727	906	1091	1652	852	875	917	1506	730	993	823	1420	691	879	994	1309	784	826
ENSG00000080200.5	CRYBG3	853	429	1059	579	942	435	746	257	1054	102	654	190	842	131	1040	448	904	107	889	573	864	289	890	427
ENSG00000080298.11	RFX3	378	361	540	375	538	263	368	205	536	259	364	218	451	326	466	263	644	332	525	339	591	376	393	272
ENSG00000080345.13	RIF1	7700	3385	11487	4521	6963	2892	6807	2768	5894	2254	6738	2374	4003	2164	8827	3719	8062	2924	10052	3994	7365	2880	9337	2883
ENSG00000080371.4	RAB21	3142	3264	3028	3353	2632	2384	3595	2725	3029	3059	2702	2188	2604	2812	3792	3791	2524	2821	2797	2681	2668	2701	3120	2682
ENSG00000080493.9	SLC4A4	11	1	14	3	21	0	17	2	8	0	8	1	7	1	23	3	4	5	11	5	12	2	11	1
ENSG00000080503.15	SMARCA2	6004	3840	5155	3810	6082	3031	3276	2016	5429	3067	5034	2191	5386	3418	3933	2885	5222	2964	4877	3147	5952	3398	4111	2687
ENSG00000080546.9	SESN1	682	1140	650	1229	611	828	920	1173	996	819	419	684	899	957	899	1389	878	1236	643	1044	886	1187	828	978
ENSG00000080561.9	MID2	578	409	952	741	548	363	295	219	579	315	550	290	494	378	585	295	828	504	735	523	936	460	595	359
ENSG00000080573.6	COL5A3	182	186	87	65	169	76	111	64	218	75	85	51	261	84	118	88	87	75	82	61	95	80	74	49
ENSG00000080603.12	SRCAP	8492	4229	9381	5130	7186	3682	6052	3192	8235	2915	8047	2527	7091	2721	7581	4226	7910	3017	7921	4248	9050	3023	7742	3685
ENSG00000080608.9	KIAA0020	3799	5081	4614	4877	2777	3224	5419	4438	3120	3753	4944	3701	2276	2720	4928	5698	3933	5243	3831	4411	4074	4249	4453	4253
ENSG00000080644.11	CHRNA3	13	5	14	8	10	8	15	10	10	8	10	11	9	5	35	24	14	8	17	5	14	6	10	12
ENSG00000080709.10	KCNN2	25	33	18	25	59	27	30	20	11	8	20	19	26	17	14	17	7	20	18	15	9	19	22	17
ENSG00000080802.14	CNOT4	2774	1280	2142	1144	2598	1027	2219	916	2237	1113	2404	663	1932	1080	2622	1163	2128	989	2009	966	2378	892	2129	885
ENSG00000080815.14	PSEN1	4729	3888	4404	3219	4703	2797	3999	2201	5500	3055	3430	2117	5742	3494	4369	3122	4211	2653	3944	2650	4700	2544	3607	2151
ENSG00000080819.2	CPOX	1444	1877	1509	1836	1245	1363	1301	1201	1628	1736	1459	1376	1549	2094	1418	1889	1548	2186	1381	1632	1524	1960	1304	1454
ENSG00000080822.12	CLDND1	3720	5485	3981	4825	3558	3800	3722	3796	4179	4042	3032	3445	4007	4258	4162	5277	3856	3781	3432	4036	3653	4084	3765	3673
ENSG00000080823.17	MOK	196	263	195	211	173	208	215	163	256	234	201	160	278	324	220	247	186	237	177	182	186	255	212	172
ENSG00000080824.14	HSP90AA1	82270	81828	90258	86582	62124	52794	99675	58163	82357	67979	92912	67054	60158	55112	106139	97927	95693	95230	80857	83221	87764	97077	77640	69902
ENSG00000080839.7	RBL1	1247	520	3816	1808	1041	435	1726	844	1071	374	2750	966	736	359	1911	1172	2529	1213	3475	1604	1965	911	2622	974
ENSG00000080845.13	DLGAP4	5653	5925	4641	4764	5768	3779	4211	3547	6303	5155	5971	2769	6310	5362	4545	4686	5023	4659	4386	3655	6140	4442	3832	3062
ENSG00000080854.10	IGSF9B	1	4	6	7	0	1	3	1	13	3	1	6	4	3	4	13	3	4	10	10	4	3	3	4
ENSG00000080986.8	NDC80	1282	1292	4040	3943	716	580	3266	2136	1165	821	3153	3014	842	510	2385	2717	2967	3053	3376	3563	2351	3693	3320	2249
ENSG00000081014.6	AP4E1	2029	907	1784	1054	1628	779	1584	750	1451	743	1319	598	1025	686	1881	1058	1485	622	1544	868	1502	694	1621	787
ENSG00000081019.9	RSBN1	1075	796	1134	790	895	621	938	617	866	472	790	428	686	476	1101	733	989	547	1052	645	1031	648	1000	623
ENSG00000081026.14	MAGI3	1537	674	1290	905	1397	607	1146	514	891	388	1012	404	771	411	1469	747	1018	349	1210	776	1026	453	1405	556
ENSG00000081041.8	CXCL2	43	111	62	496	93	69	127	173	56	51	129	351	72	64	50	99	122	1244	81	305	177	752	76	413
ENSG00000081052.10	COL4A4	20	16	34	22	15	13	27	8	22	9	26	9	13	7	16	14	38	18	35	9	33	13	25	10
ENSG00000081059.15	TCF7	116	112	118	177	147	82	298	217	77	56	211	123	112	58	319	275	115	81	183	139	136	81	146	138
ENSG00000081087.10	OSTM1	1013	2553	1240	2125	1186	2136	920	1281	1509	2220	784	1372	1616	3029	1013	1791	960	1986	985	1684	905	1898	923	1421
ENSG00000081148.11	IMPG2	40	38	29	24	56	40	21	11	70	51	19	17	62	65	33	28	32	12	25	19	37	18	40	12
ENSG00000081154.7	PCNP	8150	10222	6877	9088	5976	7137	6689	6304	7302	7585	5837	6541	5475	7605	7169	9326	7590	8214	6025	7576	8022	9003	6483	6927
ENSG00000081177.14	EXD2	1846	1645	1314	1298	1790	1188	1126	646	1693	1102	1600	771	1506	1161	1327	904	1596	951	1326	1126	1634	1074	1168	909
ENSG00000081181.3	ARG2	266	745	487	920	379	447	438	363	305	294	440	618	290	297	297	404	445	776	457	766	447	741	460	436
ENSG00000081189.9	MEF2C	1924	1378	3322	1844	2480	954	992	451	2144	977	1952	978	2133	1075	1453	677	1977	1153	2339	1355	1826	1058	2088	816
ENSG00000081237.14	PTPRC	5	20	4	2	2	16	3	2	2	9	0	1	7	4	5	4	0	1	3	1	3	3	2	3
ENSG00000081277.7	PKP1	19	15	15	3	23	1	31	5	59	5	17	3	33	2	52	12	16	0	14	6	18	1	18	6
ENSG00000081307.8	UBA5	3179	3638	3004	2759	2347	2406	3053	2453	2930	2881	2283	2047	2409	3078	3211	3109	3096	3194	2567	2376	2932	3064	2935	2612
ENSG00000081320.6	STK17B	1232	949	1072	822	986	700	1296	769	756	548	688	480	699	540	1274	838	962	542	1126	766	901	697	1075	583
ENSG00000081377.12	CDC14B	76	59	89	83	83	43	67	49	53	43	63	37	74	37	106	69	63	42	73	63	68	59	74	51
ENSG00000081386.8	ZNF510	451	506	413	445	454	437	418	294	508	334	240	191	473	382	575	403	530	288	440	373	461	352	522	333
ENSG00000081479.8	LRP2	1	1	2	7	0	2	4	4	5	1	0	5	6	0	1	2	0	2	2	7	3	3	0	3
ENSG00000081665.9	ZNF506	32	94	23	124	42	93	73	99	56	104	38	94	60	114	63	136	74	121	60	110	45	113	71	109
ENSG00000081692.8	JMJD4	209	1014	254	683	187	501	266	763	266	958	213	583	272	940	242	885	215	1062	246	577	213	872	258	715
ENSG00000081721.7	DUSP12	472	2240	561	1706	388	1140	771	1661	544	1771	589	1302	480	1455	603	1838	536	1875	601	1346	606	1568	627	1225
ENSG00000081760.12	AACS	1021	2419	802	1518	1029	1756	923	1279	1229	2035	926	1008	1288	1990	992	1701	910	1420	865	1258	942	1536	921	1243
ENSG00000081791.4	KIAA0141	1815	3968	1613	3183	1543	2420	1858	2384	1960	2771	1669	2023	1955	3194	1889	2920	1727	2893	1648	2636	1852	3082	1904	2185
ENSG00000081803.11	CADPS2	2906	2423	2184	1604	3470	1728	1468	895	3465	1722	1660	924	3867	2077	1513	1152	1990	1308	1781	1201	1922	1356	1415	1000
ENSG00000081818.1	PCDHB4	3	7	9	3	5	6	8	7	2	6	9	3	9	7	10	1	5	3	3	6	9	4	2	2
ENSG00000081853.13	PCDHGA2	22	10	37	15	30	17	25	6	38	3	34	3	32	0	25	6	36	0	38	17	42	7	25	17
ENSG00000081870.7	HSPB11	309	1785	441	1445	217	907	439	1199	452	1576	361	1270	408	1423	411	1419	384	2411	336	1100	337	1690	417	1126
ENSG00000081913.9	PHLPP1	634	473	873	644	499	340	721	476	674	349	675	348	512	373	745	547	863	496	688	550	888	352	568	315
ENSG00000081923.6	ATP8B1	6857	3213	8742	4702	9542	2453	3316	1124	7759	2289	7017	2095	8765	3030	4894	1891	8601	3390	8127	3438	9999	3577	5945	2570
ENSG00000081985.6	IL12RB2	10	9	2	5	7	5	7	1	13	6	7	0	9	7	10	8	6	4	10	1	1	6	5	4
ENSG00000082014.12	SMARCD3	190	930	207	469	165	493	474	975	322	812	248	398	317	974	383	823	225	650	162	422	162	546	211	465
ENSG00000082068.4	WDR70	1535	2166	1212	1913	1351	1316	1523	1373	1393	1902	1449	1442	1326	1796	1389	1707	1392	1850	1319	1679	1805	1842	1295	1378
ENSG00000082126.13	MPP4	277	304	922	1208	328	190	649	397	227	141	803	846	230	121	521	557	629	768	873	1200	644	678	694	463
ENSG00000082146.8	STRADB	341	697	590	770	274	440	424	461	482	520	510	444	359	446	411	512	631	837	474	535	572	721	502	461
ENSG00000082153.13	BZW1	10081	17892	16329	17703	8472	10808	12548	11382	12436	10741	9645	10417	8668	9023	12522	14826	11637	12891	12444	15276	11196	13784	12419	12301
ENSG00000082196.16	C1QTNF3	25	27	15	16	12	13	9	11	20	27	11	9	28	29	11	11	16	20	18	14	19	20	22	16
ENSG00000082212.7	ME2	4285	3460	4381	4057	3015	2329	4533	2701	3526	2118	4578	2264	2521	1939	5144	3666	4799	2597	4533	3233	5127	3034	4373	3011
ENSG00000082213.13	C5orf22	2450	1391	1999	1339	1700	1013	1940	991	1633	974	1997	832	1203	901	2190	1143	2324	1191	2056	1172	2478	1058	2215	1006
ENSG00000082258.8	CCNT2	2530	2363	2726	2189	2429	2010	2438	1700	2368	1579	1874	1149	1894	1687	3184	2094	2387	1444	2664	1812	2338	1830	2791	1667
ENSG00000082269.12	FAM135A	1210	551	1096	563	1099	498	834	351	996	484	731	320	785	573	1197	525	922	432	929	487	970	439	932	437
ENSG00000082397.11	EPB41L3	16022	10533	20440	13661	16495	8579	19085	9650	13183	6037	17948	7700	11216	6437	19797	12951	17920	7623	17924	11959	20902	9883	16671	9317
ENSG00000082438.11	COBLL1	4050	1504	5318	2232	4498	1180	3927	1123	4602	1295	3778	1057	4088	1246	5462	1877	4269	1201	4515	1839	4087	1496	5295	1514
ENSG00000082458.7	DLG3	233	215	221	191	213	152	162	108	249	177	175	123	242	185	157	151	191	209	158	148	210	204	182	142
ENSG00000082482.9	KCNK2	10	2	8	4	5	3	10	1	9	0	9	0	7	0	8	4	4	2	13	1	7	1	9	2
ENSG00000082497.7	SERTAD4	704	497	1413	1080	741	339	510	287	664	257	977	454	711	419	375	303	821	403	962	635	859	439	434	165
ENSG00000082512.10	TRAF5	625	549	752	1014	576	614	572	496	453	384	745	581	428	525	610	590	839	919	792	825	830	789	647	497
ENSG00000082515.12	MRPL22	541	3507	546	3484	468	1958	919	2442	738	3488	906	2916	621	2976	715	2762	848	6352	669	2842	768	4127	835	2500
ENSG00000082516.8	GEMIN5	1679	1793	2710	2619	1108	1477	2237	1775	1688	1108	2162	1370	1161	911	2366	2287	2162	1750	2220	2396	2117	1781	2268	2155
ENSG00000082641.11	NFE2L1	24559	22431	24327	22621	23270	17006	22204	14614	27314	19258	25178	15050	29854	20532	24580	21235	23107	17964	22554	20094	26689	19813	21773	17455
ENSG00000082701.10	GSK3B	6204	3939	5926	3979	5791	3028	4210	2300	5222	2566	5131	1865	3923	2628	5216	2810	5068	2306	6171	3412	5293	2249	4726	2253
ENSG00000082781.7	ITGB5	3399	8253	3620	7108	3695	5072	3857	5819	5085	9110	3673	4732	5688	10410	3555	7413	3523	5901	3300	5469	4101	6101	3217	5264
ENSG00000082805.15	ERC1	6348	2593	6166	3476	6252	2446	4593	2215	5548	1717	5011	1455	4815	1748	7214	3062	5144	1498	5789	3242	5683	1828	4975	2492
ENSG00000082898.12	XPO1	13739	10588	23206	13914	11216	8237	12680	7484	13890	7704	12575	7870	11378	8113	15810	11227	16542	9873	16047	11766	14554	11040	15006	9789
ENSG00000082929.4	C4orf6	3	1	3	4	0	1	1	3	1	0	3	2	0	0	7	2	2	0	8	2	7	3	10	2
ENSG00000082996.15	RNF13	2421	2435	2211	1984	2397	1480	1895	1132	3002	1894	1727	1296	2842	2377	1803	1459	2258	1684	1779	1515	2211	1530	1755	1168
ENSG00000083067.18	TRPM3	42	41	24	19	35	16	26	22	21	21	28	12	15	17	25	25	17	20	33	19	23	13	29	23
ENSG00000083093.5	PALB2	767	626	1069	867	684	560	844	620	692	460	777	497	547	471	909	791	873	646	1041	789	944	644	924	689
ENSG00000083097.10	DOPEY1	1681	853	1525	880	1752	921	1476	665	1515	499	1068	348	1354	617	1890	772	1401	416	1426	822	1593	611	1893	739
ENSG00000083099.6	LYRM2	2133	3321	2024	2276	1844	2042	2207	1856	2343	2262	1572	1535	1879	2120	2245	2488	1855	2129	1772	2002	1824	2020	2073	1914
ENSG00000083123.10	BCKDHB	453	537	610	671	349	345	471	410	533	362	436	480	415	393	522	485	564	536	578	580	551	611	547	447
ENSG00000083168.5	KAT6A	6213	1715	6741	2547	5358	1789	3286	1122	4076	1187	4746	1022	2831	1133	4968	1726	4692	1209	5683	2354	5426	1219	5126	1627
ENSG00000083223.13	ZCCHC6	2935	1731	2165	1328	2959	1589	1735	880	2630	1235	1855	709	2083	1262	2190	1220	1973	851	2095	1194	2059	1006	2009	959
ENSG00000083290.15	ULK2	1452	1035	1561	1121	1472	754	1200	755	1284	608	1351	572	1057	699	1293	1008	1334	841	1385	933	1409	694	1319	719
ENSG00000083312.13	TNPO1	31762	28370	27678	18681	29349	23555	21091	13131	28033	17027	17471	9032	19146	15551	24266	18015	22382	12694	23812	15500	20295	13196	23644	12740
ENSG00000083444.12	PLOD1	12345	31928	13312	27364	12798	21542	13715	22113	17331	28126	14421	19574	19578	28999	12135	26132	12388	30051	12175	23498	13314	27177	11225	19432
ENSG00000083454.17	P2RX5	2	4	3	20	0	3	1	13	0	8	4	14	2	12	0	14	3	19	0	9	0	2	1	4
ENSG00000083457.7	ITGAE	272	2503	251	1173	302	1132	471	1106	422	2216	354	949	440	2360	352	1216	316	2186	347	938	299	1596	329	973
ENSG00000083520.10	DIS3	6271	5390	5436	3948	5230	3675	4468	2528	5274	2973	4072	2022	3758	2704	4965	3248	4913	2966	4858	3454	4980	2844	5207	2790
ENSG00000083535.11	PIBF1	1061	1405	1264	1187	995	913	887	739	1119	919	887	723	914	974	892	933	936	871	953	1019	947	877	907	725
ENSG00000083544.9	TDRD3	826	994	865	619	730	554	658	424	924	699	604	406	747	651	626	520	729	725	637	535	731	579	730	497
ENSG00000083635.7	NUFIP1	738	882	776	764	533	527	796	643	675	731	981	632	504	704	870	834	832	837	863	672	851	696	930	673
ENSG00000083642.14	PDS5B	2120	1783	4082	2439	2247	1444	2574	1372	2577	1378	2785	1460	2123	1504	2806	2028	2894	1598	3326	2216	2578	1757	2676	1522
ENSG00000083720.8	OXCT1	4252	4410	4771	4519	3766	2693	4704	3094	4313	2510	4346	2830	3475	2464	4611	4497	3924	3253	4231	4022	4026	3602	4329	3329
ENSG00000083750.8	RRAGB	370	776	358	638	266	489	362	462	503	581	342	466	550	682	325	529	438	717	372	572	472	775	386	509
ENSG00000083782.3	EPYC	6	10	2	2	5	5	7	8	4	5	1	4	6	2	6	2	7	10	5	5	7	10	11	6
ENSG00000083799.13	CYLD	2876	2324	2481	1839	3610	1598	2540	1282	2557	1429	1758	1087	2946	1726	2787	1631	1944	1426	2165	1557	2201	1509	2190	1243
ENSG00000083807.5	SLC27A5	25	253	14	259	14	115	42	209	45	249	40	227	29	210	37	253	34	543	27	176	46	350	26	181
ENSG00000083812.7	ZNF324	242	690	210	443	241	425	259	399	341	619	293	378	333	524	272	543	207	480	262	401	266	461	274	385
ENSG00000083814.8	ZNF671	158	326	101	234	140	234	182	234	216	298	103	174	182	372	175	327	155	293	115	243	177	344	151	280
ENSG00000083817.8	ZNF416	122	340	132	275	186	252	198	222	237	289	120	199	224	295	214	272	149	251	148	214	166	247	144	208
ENSG00000083828.11	ZNF586	310	261	347	370	253	174	420	251	264	171	295	247	234	204	381	290	377	281	306	298	406	222	386	211
ENSG00000083838.11	ZNF446	101	373	104	281	67	207	96	240	129	356	106	163	118	340	105	273	114	326	126	197	107	277	121	229
ENSG00000083844.6	ZNF264	197	134	189	229	180	125	134	142	146	63	216	64	65	61	201	190	163	87	227	241	147	91	183	161
ENSG00000083845.4	RPS5	9677	52731	10439	34928	11248	22274	13201	33124	10691	61378	10198	39270	10849	46834	12438	45143	9583	83950	8158	29816	13735	55029	9437	29947
ENSG00000083857.9	FAT1	7622	2037	4989	1614	6032	2063	3760	1284	6820	1389	3956	616	5436	1711	7703	2061	3944	467	5226	1607	3829	804	5583	1470
ENSG00000083896.8	YTHDC1	5831	5567	5461	4590	4794	3992	4663	3110	5331	3926	5088	2879	4364	3609	5013	4399	4560	3455	4521	3790	4878	4026	4265	3594
ENSG00000083937.4	CHMP2B	1948	2913	1823	2256	1645	1789	2377	1996	2006	2138	1519	1547	1628	2476	2089	2454	1741	2058	1572	1770	1834	2112	1844	1818
ENSG00000084070.7	SMAP2	1022	1448	877	1126	909	1002	816	831	1150	1042	1007	676	1001	996	862	1021	806	823	756	910	758	875	826	936
ENSG00000084072.12	PPIE	873	3792	874	2804	852	1889	1093	2456	1176	3754	1116	2646	956	3473	1007	3186	947	4526	947	2479	945	3264	1013	2345
ENSG00000084073.4	ZMPSTE24	6511	7701	7473	5022	6676	5230	6822	4081	8494	5034	5226	3319	7799	5467	7165	5406	5997	4160	5874	4397	5101	4440	5867	4287
ENSG00000084090.9	STARD7	8638	12644	7096	8462	8523	8024	6579	5967	8732	11077	7386	5967	8595	12219	6047	7352	8382	11416	6798	7068	8483	8656	7310	6211
ENSG00000084092.6	NOA1	631	1529	828	1245	723	912	905	995	1060	1209	800	770	1039	1315	825	1106	938	1491	825	997	1011	1351	955	942
ENSG00000084093.11	REST	6296	4414	8332	5966	6076	3496	6693	4468	4563	2643	8352	3433	3557	2789	8208	5082	3849	2100	9103	4659	3783	2074	3114	1868
ENSG00000084110.6	HAL	3	17	9	11	8	11	14	9	14	7	6	3	10	24	6	7	2	12	6	6	6	12	12	4
ENSG00000084112.10	SSH1	8550	4577	7100	7324	10319	4387	4243	2624	8122	3568	8126	3992	7940	3915	5918	3796	4433	2547	6143	5315	5255	2977	4931	2914
ENSG00000084207.11	GSTP1	4912	40806	5547	20994	5730	17262	7024	20845	8342	45513	6900	20079	10530	45772	5040	24527	5475	47341	5319	16430	5667	31716	5858	15193
ENSG00000084234.12	APLP2	95712	66123	81580	63976	89806	51094	76284	42729	79505	46917	81498	37718	80677	47540	77324	58371	80789	46809	73007	55499	99420	55519	72590	49448
ENSG00000084444.9	KIAA1467	316	352	406	516	327	289	321	263	303	314	372	380	314	323	284	372	396	539	387	479	390	391	289	277
ENSG00000084463.3	WBP11	5744	4883	7211	6667	4546	3256	7725	4741	5110	3377	7597	4071	3859	2955	7227	5900	5976	4509	6447	5548	6343	4635	6878	4935
ENSG00000084623.7	EIF3I	6422	16251	6991	13076	5300	8651	7538	10343	7823	17457	7215	11956	7738	14952	6467	15795	6574	17342	5950	11951	7698	14651	6302	11175
ENSG00000084628.5	NKAIN1	3	8	2	4	17	4	2	8	8	13	2	7	10	16	8	5	0	2	2	4	2	5	1	8
ENSG00000084636.13	COL16A1	14	54	31	82	25	27	21	56	47	55	19	59	32	64	30	71	24	78	21	84	32	73	28	54
ENSG00000084652.11	TXLNA	4560	5451	4585	5074	3597	3928	4233	3692	5325	4483	4299	3299	4425	4063	4845	4806	4698	5166	4290	4322	4852	4763	4460	4422
ENSG00000084674.9	APOB	39	5	72	26	70	10	24	12	68	11	59	13	68	25	49	9	71	23	99	24	79	26	45	13
ENSG00000084676.11	NCOA1	3306	1220	2376	1103	2857	987	2068	861	2213	745	1971	527	1922	826	2559	992	2187	584	2315	1001	2686	669	2340	782
ENSG00000084693.11	AGBL5	1518	1652	1561	1705	1591	1133	1666	1074	1731	1302	1394	1100	2144	1621	1599	1341	1752	1530	1423	1354	1918	1652	1575	1234
ENSG00000084710.9	EFR3B	66	20	58	38	39	36	121	54	40	4	41	15	24	6	179	93	50	13	46	39	47	17	79	41
ENSG00000084731.9	KIF3C	2251	2943	1650	1941	2474	2218	1578	1558	2344	1993	1673	1240	2630	2167	1717	1876	1823	1685	1562	1630	2051	1794	1499	1434
ENSG00000084733.6	RAB10	9746	10148	7385	8416	7194	7282	6720	6351	7715	8293	8321	5470	6120	8394	8479	9064	8587	7812	7345	6769	9438	7500	6674	6349
ENSG00000084734.4	GCKR	128	203	117	325	129	156	113	191	283	500	153	262	237	555	117	352	145	183	124	342	137	192	121	188
ENSG00000084754.6	HADHA	15372	18620	14727	15640	15368	11513	16359	11881	18852	17182	13557	12226	18105	17132	16150	15193	15648	17800	13867	13784	16021	16536	14203	11703
ENSG00000084764.6	MAPRE3	597	787	434	376	489	467	406	324	656	634	393	286	806	718	403	363	494	461	323	292	535	468	409	281
ENSG00000084774.9	CAD	3428	4410	4808	6181	2731	3458	3641	3415	3848	2928	4267	3136	2682	2425	3990	4516	4027	3914	4224	5514	3781	3937	3970	4222
ENSG00000085063.10	CD59	58645	108835	58552	107040	55388	67932	68251	80540	76559	132956	62606	87188	75409	144979	69935	120607	58437	117628	59161	100361	66399	97104	58901	82308
ENSG00000085117.7	CD82	153	459	323	1518	146	297	317	753	235	480	477	1278	273	507	307	1042	395	2115	402	1360	530	1899	297	751
ENSG00000085185.11	BCORL1	743	456	623	385	683	350	340	205	802	412	666	257	734	407	524	309	826	413	518	335	914	473	556	284
ENSG00000085224.16	ATRX	11464	3633	10959	4146	11591	3936	6002	1791	7372	2102	7199	1701	5809	2683	8733	2643	9457	2075	10233	3594	10091	2554	8685	2394
ENSG00000085231.9	TAF9	5922	8133	5143	6169	4526	4642	6127	5549	4758	6355	5458	5275	4240	5869	6106	6849	5973	7770	4798	5409	6384	6515	6346	5022
ENSG00000085274.11	MYNN	614	1447	687	1086	562	951	773	867	747	1027	578	718	661	1105	776	1050	678	1022	710	877	615	965	705	814
ENSG00000085276.13	MECOM	8697	5623	7482	4817	7553	4016	5817	3260	6603	3666	5161	2277	5356	3935	6329	3617	7364	3913	7177	4213	8305	4136	6977	3486
ENSG00000085365.13	SCAMP1	2121	2908	2222	2285	2291	2324	1957	1611	2717	2061	1540	1243	2231	2725	2231	2117	2165	1708	1935	1875	2022	1787	1877	1538
ENSG00000085377.9	PREP	4094	4767	3118	3756	3773	3167	4628	3835	4014	3499	2970	2391	3462	3476	4917	4987	3401	2955	3262	3291	3833	3179	3559	3202
ENSG00000085382.7	HACE1	922	727	1118	827	1027	619	937	472	901	528	774	403	850	630	971	618	844	410	970	707	929	606	896	543
ENSG00000085415.11	SEH1L	2269	2018	2940	1753	1701	1188	2522	1186	2244	1340	2724	1196	1464	1133	2721	1602	2556	1639	2607	1462	2649	1563	2701	1336
ENSG00000085433.11	WDR47	3858	2262	2364	1615	3889	1809	3083	1541	2757	1485	2481	994	2611	1537	4060	2164	2692	1163	2307	1450	2960	1453	3096	1502
ENSG00000085449.10	WDFY1	6303	5724	8675	7575	6436	4451	8003	4910	5323	3408	6258	4213	4725	3564	8998	6334	5978	4217	7569	6775	6132	5042	7317	4655
ENSG00000085465.11	OVGP1	14	61	12	38	12	45	16	37	17	61	19	26	34	98	12	40	12	38	14	18	22	53	27	23
ENSG00000085491.11	SLC25A24	4892	4055	5025	4649	4307	3457	5006	2482	4836	3289	3563	2753	3629	3153	5064	4497	4267	2642	4512	4135	4012	3453	4628	3027
ENSG00000085511.15	MAP3K4	1505	1285	2120	1704	1454	975	1690	952	1670	814	1868	916	1273	930	1700	1234	2007	1176	1885	1412	1939	1167	1935	1133
ENSG00000085514.11	PILRA	1	9	2	13	3	5	4	7	6	9	4	7	1	12	4	3	4	11	7	3	1	9	3	4
ENSG00000085552.12	IGSF9	0	4	10	2	4	4	6	1	3	2	5	1	0	4	1	5	8	7	2	1	10	8	1	5
ENSG00000085563.10	ABCB1	159	145	51	63	271	131	61	37	252	169	70	24	345	274	70	45	72	57	67	53	80	101	78	46
ENSG00000085644.9	ZNF213	197	775	214	464	169	446	222	493	293	569	190	226	270	526	255	482	225	392	204	325	205	418	234	439
ENSG00000085662.9	AKR1B1	2755	12163	2006	7628	2853	6968	3093	6579	4258	14180	2774	6588	4908	16590	2675	8686	2573	10909	2253	5825	3058	8742	2555	5857
ENSG00000085719.7	CPNE3	4728	3959	5112	3578	4388	2886	3519	2004	4787	2386	3411	1767	3797	2813	4341	2565	4887	2457	4320	2956	4396	2479	4413	2346
ENSG00000085721.8	RRN3	4111	3548	3746	3375	3666	2742	4220	2458	3629	2478	3511	2236	2815	2206	4257	3605	3120	2495	3282	2883	3377	2798	3726	2560
ENSG00000085733.11	CTTN	18397	19664	15253	17823	17484	13040	16814	12889	17663	15713	17999	12712	16515	14809	18407	17754	14624	15444	15751	15676	16725	15897	15973	13170
ENSG00000085760.10	MTIF2	2744	2520	3345	2359	2171	1503	3166	1770	2905	1910	2683	1740	2371	1851	3115	2397	2720	2141	2644	2128	2951	2221	3028	1933
ENSG00000085788.9	DDHD2	4003	3743	3590	3096	4404	3063	3583	2186	3305	2135	3243	1737	2741	2358	3823	2786	3535	2285	3750	2762	3443	2433	4043	2412
ENSG00000085831.11	TTC39A	19	22	18	34	14	20	25	20	20	33	10	25	21	21	25	24	22	41	13	22	22	39	18	21
ENSG00000085832.12	EPS15	4360	2939	3777	2844	4023	2378	3262	1795	3705	1986	2995	1469	3212	2113	3636	2356	3685	1855	3325	2293	3760	1969	3583	1805
ENSG00000085840.8	ORC1	411	371	1033	849	250	298	591	467	484	374	833	519	310	197	502	608	846	810	952	766	679	548	883	540
ENSG00000085871.4	MGST2	402	1681	520	2595	396	814	751	1689	515	1812	920	2063	563	1836	581	1834	766	4124	731	1940	841	2489	722	1395
ENSG00000085872.10	CHERP	1562	1775	1874	2141	1116	1177	1656	1389	1609	1202	1937	1117	1463	1169	1631	1639	1610	1363	1643	1683	1891	1528	1619	1444
ENSG00000085978.17	ATG16L1	1736	2229	1492	1970	1650	1539	1708	1625	1935	1723	1789	1299	1640	1678	1802	2099	1674	1512	1443	1639	1727	1696	1713	1643
ENSG00000085982.9	USP40	3870	2613	3070	2023	2889	1773	2940	1588	3522	1868	2693	1258	2752	1630	3642	2159	2639	1433	2873	1779	3209	1861	2960	1614
ENSG00000085998.9	POMGNT1	2013	5186	1579	3585	1808	2816	1938	2887	2487	4493	1817	2558	2340	4469	2014	3771	1706	3794	1718	3037	1859	3471	1630	2831
ENSG00000085999.7	RAD54L	254	353	610	1193	183	225	756	845	246	288	702	841	229	253	618	1018	556	1353	684	1066	480	831	761	811
ENSG00000086015.16	MAST2	1469	2325	2234	3585	1474	1507	1570	1916	1780	1775	2454	1972	1501	1582	1576	2275	1896	2247	2282	2940	1825	2056	1715	1916
ENSG00000086061.11	DNAJA1	16032	25765	15638	22474	15495	17739	17240	16630	18205	25050	17597	20136	17285	25582	20894	27717	17437	30223	14434	18803	17057	28604	13296	18668
ENSG00000086062.8	B4GALT1	5124	5060	5439	6227	6318	3594	5089	3839	5503	3688	6813	3802	4914	3835	6769	5634	5408	4251	5952	5266	5691	4488	5099	3734
ENSG00000086065.9	CHMP5	3953	8551	2512	6676	3750	5286	3058	5331	3729	7151	2898	5926	4178	7612	2849	7194	2963	6777	2456	5725	2975	6376	2793	5161
ENSG00000086102.14	NFX1	2461	2145	2527	2055	2072	1643	2233	1327	2505	1512	2069	1255	2131	1463	2489	1863	2147	1556	2205	1967	2248	1617	2340	1625
ENSG00000086189.5	DIMT1	2342	3108	3003	2915	1750	2061	2861	2121	2363	1990	2179	1812	1828	2040	2678	2704	2685	2628	2431	2267	2670	2440	2673	2060
ENSG00000086200.12	IPO11	2920	6011	4411	5023	2929	4103	3459	2994	4084	4618	2881	3268	3589	5138	3475	3970	3502	4945	3443	4150	3025	4636	3129	3247
ENSG00000086205.12	FOLH1	23	34	28	60	29	25	45	31	39	26	20	33	38	32	27	42	27	64	18	51	21	55	30	28
ENSG00000086232.8	EIF2AK1	9717	8452	9070	6746	8843	5263	7627	4328	9311	5659	8661	4116	8878	5697	7051	4981	9072	6192	7379	5187	9746	5594	7915	4365
ENSG00000086289.7	EPDR1	22	10	23	31	16	14	12	14	25	9	22	21	18	7	11	16	29	22	17	26	23	17	12	18
ENSG00000086300.11	SNX10	24	53	72	52	26	48	38	47	50	50	40	42	40	48	35	67	55	74	72	58	52	76	58	27
ENSG00000086475.10	SEPHS1	4300	5026	4398	4125	2947	2810	4526	3134	3987	3569	4387	2682	3269	2911	4657	3919	4541	4257	4348	3359	4673	4057	4615	3181
ENSG00000086504.11	MRPL28	1542	5265	1816	3721	1637	2361	2402	3225	2961	6166	2488	3473	2716	5319	2045	3960	2043	7026	1929	3039	2038	5131	2055	2854
ENSG00000086506.2	HBQ1	0	1	1	8	0	2	0	11	0	4	1	10	0	6	0	15	5	27	0	9	0	10	0	4
ENSG00000086544.2	ITPKC	652	2116	589	1506	610	1348	622	1301	907	2125	572	1053	918	1789	613	1472	532	2033	466	1261	591	1525	525	1153
ENSG00000086570.8	FAT2	10	1	4	5	3	4	9	1	4	0	7	0	6	1	4	6	7	5	9	4	5	5	10	2
ENSG00000086589.7	RBM22	2819	3687	2731	3053	2293	2375	2924	2614	3310	2902	2614	1951	2871	2826	2706	3011	2621	3150	2140	2365	2594	2509	2585	2283
ENSG00000086598.6	TMED2	24545	28467	21485	17213	20221	16647	17403	12362	23639	18636	15721	11346	21706	16899	18272	16475	19328	15027	16061	13506	19578	15620	16361	13348
ENSG00000086619.9	ERO1LB	563	547	352	263	474	449	357	227	542	450	222	166	521	442	486	259	297	286	302	232	390	309	307	206
ENSG00000086666.14	ZFAND6	2268	5507	2758	4057	2170	3384	2668	3087	2917	4562	2222	3205	3094	5240	2315	3718	2680	5108	2375	3053	2748	4549	2557	2842
ENSG00000086696.6	HSD17B2	2	6	8	52	5	8	7	18	2	9	2	46	1	7	5	15	6	52	4	51	13	42	7	17
ENSG00000086712.8	TXLNG	1194	785	1382	911	934	594	1171	579	1003	530	1139	544	715	445	1320	793	1365	745	1340	828	1421	788	1310	647
ENSG00000086730.12	LAT2	16	50	31	47	13	27	15	35	39	64	25	34	19	36	22	38	25	100	13	36	20	51	22	37
ENSG00000086758.11	HUWE1	32039	11648	31810	14340	27784	10343	18155	7705	23364	8029	26753	6037	18902	7937	26575	9971	25434	7914	29731	12608	28031	7978	26277	9057
ENSG00000086827.4	ZW10	2137	2510	2688	2558	1896	1609	2559	1817	2276	1754	2401	1639	1848	1498	2527	2329	2280	2068	2343	2090	2274	1971	2457	1839
ENSG00000086848.10	ALG9	646	555	448	478	470	445	564	402	562	427	456	277	412	361	640	474	456	399	470	396	488	390	545	374
ENSG00000086991.8	NOX4	3199	5305	2435	2499	3974	3817	3363	3618	2366	3209	1734	1748	2789	3824	2555	2957	1633	2788	1976	1990	1982	2106	2180	1941
ENSG00000087008.11	ACOX3	1094	2349	872	1655	1048	1244	1523	2404	1101	1482	798	1152	1116	1439	1416	2555	747	1476	790	1406	931	1341	830	1478
ENSG00000087053.14	MTMR2	9347	6439	7411	4410	7930	4038	6954	3279	8389	4297	5382	2431	7153	4609	7805	4000	6749	3322	5983	3277	7425	3446	6808	3305
ENSG00000087074.7	PPP1R15A	7314	11478	8103	12590	5792	6877	6758	7101	7532	10230	8962	9857	7200	7931	6928	11519	3957	6735	4078	7789	5291	6099	4768	5679
ENSG00000087076.4	HSD17B14	49	424	23	142	51	300	39	171	52	606	27	138	124	923	34	224	32	482	32	106	51	489	34	153
ENSG00000087077.7	TRIP6	1308	6194	1026	4324	935	3067	1179	3244	1604	6215	1546	3725	1567	5748	1042	3984	1263	7453	1134	3584	1481	5144	1290	3161
ENSG00000087085.9	ACHE	30	61	26	42	16	35	40	27	34	52	41	30	23	38	25	51	13	40	16	29	10	32	25	25
ENSG00000087086.9	FTL	9683	112881	6109	39894	13709	61620	9737	36579	20441	176618	9810	36390	30194	270605	7907	55879	9148	94032	7353	29549	9925	61727	7520	29754
ENSG00000087087.14	SRRT	6061	8692	6018	7895	4818	4958	6347	5473	6413	7362	8330	6509	5291	6432	5895	7949	7128	9499	5731	6957	5866	8232	5698	5929
ENSG00000087088.15	BAX	1259	8123	1085	7550	1114	3875	1746	6972	1406	8823	2003	6216	1217	7279	1467	7442	1606	12385	1474	5538	1688	9142	1630	5005
ENSG00000087095.8	NLK	3343	2514	3002	2184	4088	1806	3136	1711	2794	1588	2455	1406	2747	1710	3426	2180	2391	1779	2552	1843	2874	1835	2666	1686
ENSG00000087111.16	PIGS	2946	5015	2557	4298	2820	3219	3183	3261	3573	4048	2930	2913	3650	4178	2959	4007	2794	3569	2712	3212	3130	3981	2851	3327
ENSG00000087116.9	ADAMTS2	409	221	426	137	363	84	428	70	527	87	386	54	458	87	356	116	495	113	424	130	606	97	338	83
ENSG00000087152.11	ATXN7L3	3472	5908	2329	4077	3674	4174	2973	3443	3444	4062	2870	2939	2939	3999	3067	4506	2499	3053	2577	3565	2886	3892	2472	3322
ENSG00000087157.14	PGS1	696	1562	722	1650	592	1088	616	799	773	1223	644	922	739	1286	685	949	794	1577	704	1308	861	1397	753	865
ENSG00000087191.8	PSMC5	5090	17105	4637	12899	4001	8891	6737	11119	6847	18256	6322	11754	5582	15053	5619	14871	5178	18807	4901	10780	5353	15346	5429	10990
ENSG00000087206.12	UIMC1	2605	3690	2412	3173	2333	2485	2424	1992	2432	2563	2657	2189	2358	2746	2361	2593	2934	3122	2346	2669	3122	3154	2410	2296
ENSG00000087237.6	CETP	11	22	9	48	7	30	18	40	14	42	19	60	7	32	11	49	16	101	17	56	11	65	12	32
ENSG00000087245.8	MMP2	60650	93522	39052	50696	79137	68077	47347	45435	79850	84030	43233	30380	109970	112920	45524	51879	40896	43137	36299	35973	56938	50908	34229	36873
ENSG00000087253.7	LPCAT2	11681	12398	8296	5846	11291	10564	6325	4285	13837	8350	4755	3341	13207	11642	7827	5763	8233	5033	6448	4454	7375	5677	7273	4166
ENSG00000087258.9	GNAO1	1	8	2	1	0	2	2	2	2	7	0	4	3	7	1	4	2	4	1	7	4	7	5	5
ENSG00000087263.12	OGFOD1	3304	4088	3301	3937	2827	2800	3133	2743	3432	2750	3165	2521	2521	2299	3125	3713	2936	3345	3060	3365	2963	3066	2963	2927
ENSG00000087266.11	SH3BP2	1723	2097	2046	2694	1340	1620	1260	1340	2418	2410	2633	1915	2005	2718	1488	1934	2209	2545	2268	2236	2275	2223	1908	1577
ENSG00000087269.11	NOP14	5002	4580	5356	5553	3451	3070	5614	3711	4325	3597	6683	3833	3239	2849	5149	5181	5266	4902	5101	5155	5886	4745	5024	4558
ENSG00000087274.12	ADD1	17415	15544	15677	14779	14880	11413	14174	9911	19130	13806	15673	8702	19309	14904	14963	12996	15283	11530	14420	12545	17947	12846	14853	10538
ENSG00000087299.7	L2HGDH	218	184	368	274	187	139	220	99	217	98	275	122	158	85	195	177	291	199	303	262	255	166	304	167
ENSG00000087301.4	TXNDC16	506	368	658	366	382	276	471	225	500	185	363	174	407	250	561	283	576	215	517	295	555	244	492	237
ENSG00000087302.4	C14orf166	3949	13023	3190	8810	4569	6599	4696	7850	4605	11720	4640	6953	4029	11028	3834	8565	4098	14521	3445	6985	4412	10440	3846	6353
ENSG00000087303.12	NID2	2777	2144	3218	2890	4138	2088	2595	1588	4067	2081	3164	1240	6501	3530	2697	2153	2702	1494	3037	2148	3068	1904	2494	1805
ENSG00000087338.4	GMCL1	1694	1486	1683	1082	1494	1087	1250	626	1564	923	1084	585	1308	994	1312	834	1576	946	1290	917	1561	1007	1324	801
ENSG00000087365.10	SF3B2	13357	16186	12770	13907	10385	9561	12821	11101	12956	15062	12577	10884	12330	12187	11720	14192	11580	15629	10487	11929	13083	13595	11463	11395
ENSG00000087448.5	KLHL42	2554	2457	2878	3237	2711	2146	3530	2737	2197	1561	2877	2083	1911	1695	3620	3042	1938	1525	2917	2418	1923	1496	2174	1708
ENSG00000087460.19	GNAS	30436	72234	22322	44156	28872	38889	34734	41903	30746	62984	33528	31685	31259	58827	30465	49725	25681	46654	24659	33610	30986	45549	25063	35201
ENSG00000087470.13	DNM1L	5558	7092	7459	6824	5243	5460	6337	5038	6242	4993	5046	4354	4727	4741	6414	6503	5560	5977	6170	5815	5364	5508	6235	5210
ENSG00000087494.11	PTHLH	402	706	256	568	324	480	471	713	483	1778	629	623	376	1212	1035	2251	192	211	285	371	191	197	387	391
ENSG00000087495.12	PHACTR3	2	6	0	5	7	6	0	6	3	1	1	2	5	4	3	11	0	0	0	3	2	1	1	2
ENSG00000087502.13	ERGIC2	2781	3839	3389	3472	2636	2546	3099	2380	3132	3048	2416	2501	2889	3394	3120	3268	2902	3412	2883	3124	2918	3189	2749	2451
ENSG00000087586.13	AURKA	2339	1889	4521	4516	1257	913	4290	2700	1706	1201	4444	2974	1236	805	4133	3381	3630	2792	4566	3816	3438	4330	4303	2973
ENSG00000087842.6	PIR	1641	7375	2285	6339	1585	3893	2145	4571	3427	9105	2155	5379	3721	10092	1984	5382	2753	12566	2184	5144	3884	9362	1970	3891
ENSG00000087884.10	AAMDC	588	3174	315	1750	645	1695	638	1785	625	3992	582	1978	620	3587	525	2103	569	4534	457	1518	710	3037	503	1484
ENSG00000087903.8	RFX2	1093	1966	644	947	1066	1210	2178	2295	1100	1166	593	637	837	1062	1746	2073	560	576	669	855	573	572	644	819
ENSG00000087995.11	METTL2A	886	952	646	888	814	517	699	622	606	819	1059	753	549	746	786	805	1006	1148	805	766	1212	943	642	674
ENSG00000088035.11	ALG6	752	1166	863	957	623	714	783	738	949	1004	762	655	744	1079	841	787	940	1167	829	707	839	1041	800	729
ENSG00000088038.13	CNOT3	1965	2430	1963	2542	1613	1570	2247	1953	2060	1839	2159	1648	1674	1663	2134	2344	1756	2113	1876	2145	2099	2150	1876	2113
ENSG00000088053.7	GP6	10	23	18	33	13	21	46	52	68	57	34	22	51	68	46	64	21	30	21	40	15	52	40	29
ENSG00000088179.4	PTPN4	1094	858	1079	813	997	730	616	413	1005	567	649	431	753	596	696	515	920	581	908	610	900	535	924	479
ENSG00000088205.8	DDX18	6541	5878	6211	6309	4945	4066	6237	3671	4794	3602	5989	3858	3685	3193	6220	5012	6174	4533	5866	5257	6475	4855	6475	4290
ENSG00000088247.11	KHSRP	8771	8013	8864	12051	6482	5888	9499	6854	7347	5159	11345	6006	5539	4330	9466	9721	9477	6486	10024	10066	11437	8321	9614	8491
ENSG00000088256.4	GNA11	4004	6407	5040	6502	3815	4129	4341	4942	5374	5262	4989	4117	4444	4942	4793	6167	4400	5809	4639	5530	4339	4998	4422	4459
ENSG00000088280.14	ASAP3	573	808	539	833	558	508	588	528	920	703	526	484	986	962	555	633	721	712	612	696	811	742	532	502
ENSG00000088298.8	EDEM2	653	3071	635	2575	622	1767	866	2018	1140	3432	711	2046	1228	3551	680	2412	856	3547	675	2096	903	3102	737	2022
ENSG00000088305.14	DNMT3B	163	183	372	353	157	144	225	219	220	99	292	213	171	141	267	281	324	225	308	287	287	295	361	271
ENSG00000088325.11	TPX2	8789	5301	23176	15202	4426	2966	16441	7659	7126	3141	17118	9100	4931	1977	15531	10552	14906	7310	17492	13125	14257	11342	16902	9203
ENSG00000088356.4	PDRG1	586	2077	495	1336	503	1064	674	1282	651	2053	676	1385	516	1740	600	1658	560	2427	484	1166	665	1886	606	1240
ENSG00000088367.16	EPB41L1	807	703	813	983	864	491	998	649	1450	556	837	554	1374	758	1150	1014	1131	765	883	812	1251	644	680	569
ENSG00000088387.13	DOCK9	17003	10042	16575	11282	15293	8339	7924	3736	12412	5146	14419	4945	10201	5192	8558	4521	15436	5921	16248	9110	16503	6961	14286	5896
ENSG00000088448.10	ANKRD10	948	2088	1431	2042	1101	1587	1028	1382	1356	1807	965	1427	1281	2269	1090	1362	1503	2607	1542	1624	1370	2071	1398	1203
ENSG00000088451.6	TGDS	528	1114	509	733	381	653	715	725	650	784	342	570	474	737	711	932	451	776	453	628	432	835	556	748
ENSG00000088538.12	DOCK3	46	43	29	50	43	26	38	31	43	36	21	21	25	25	31	36	41	29	39	27	44	38	48	45
ENSG00000088543.10	C3orf18	61	191	61	148	91	163	56	82	90	169	88	116	95	159	58	93	69	182	77	98	93	202	77	135
ENSG00000088682.9	COQ9	817	2494	1201	2365	810	1394	1287	1856	1329	2242	1360	1857	1181	2180	1109	2225	1246	3001	1195	2048	1236	2444	1163	1871
ENSG00000088727.8	KIF9	197	669	276	478	251	335	313	433	375	623	267	424	359	624	291	460	280	798	256	339	279	534	295	349
ENSG00000088756.8	ARHGAP28	698	690	1309	1106	792	625	529	341	398	305	749	495	395	314	373	252	1181	831	1022	678	1214	698	1116	643
ENSG00000088766.7	CRLS1	1680	3378	1425	2166	1439	1729	1580	1921	1584	2653	1432	1595	1294	2355	1396	1947	1812	3136	1372	1467	2055	2155	1593	1561
ENSG00000088808.12	PPP1R13B	995	1009	1230	1274	925	703	851	697	1312	988	1356	922	1304	1028	1021	1079	1212	1002	1316	1013	1311	1109	985	746
ENSG00000088812.13	ATRN	6959	5518	6106	4866	6809	4303	5015	3056	6394	3457	5223	2361	5559	3927	5893	3776	5482	2819	5542	4023	5933	3097	4936	3190
ENSG00000088826.13	SMOX	426	1155	372	923	384	580	633	952	436	971	660	849	411	768	536	1401	335	717	348	631	366	761	392	503
ENSG00000088832.10	FKBP1A	58712	67723	46614	59292	53789	39332	56006	46176	46135	59467	61869	43058	46695	56787	52263	60551	56403	64046	46516	46085	72896	54164	47659	43089
ENSG00000088833.13	NSFL1C	4076	7157	3061	6172	3148	4179	3736	4945	3875	8508	4096	5055	3415	7180	3376	6814	3509	7460	3202	5269	4012	6077	3686	4761
ENSG00000088836.8	SLC4A11	148	379	212	542	137	317	202	397	287	425	237	354	296	558	254	510	229	529	176	383	204	504	182	323
ENSG00000088854.11	C20orf194	1636	1510	1241	1389	1434	1318	1168	844	1589	992	1099	715	1162	1021	1323	1175	1278	827	1356	1248	1503	1099	1451	1003
ENSG00000088876.7	ZNF343	625	687	460	548	519	490	579	527	654	619	491	427	534	600	658	697	517	635	471	533	552	598	625	569
ENSG00000088881.16	EBF4	32	93	43	70	22	67	34	87	40	87	38	37	53	74	54	73	20	63	36	38	80	84	30	39
ENSG00000088882.7	CPXM1	10	82	18	66	7	66	18	67	15	88	17	32	6	44	18	76	11	65	18	45	20	99	19	56
ENSG00000088888.13	MAVS	2352	1500	2279	1630	2383	1300	1415	1016	1941	1177	1910	875	1506	1062	1992	1454	1845	1382	2150	1516	2209	1373	2138	1272
ENSG00000088899.10	LZTS3	137	322	163	269	212	180	138	175	201	155	179	169	233	212	112	179	138	217	168	200	215	259	134	122
ENSG00000088930.6	XRN2	7903	6767	9221	7575	6916	5221	7609	4591	7044	3854	7365	4547	5774	3795	8100	6168	8149	4670	7632	6572	8851	5557	7547	5219
ENSG00000088986.6	DYNLL1	4491	32722	3216	15947	3074	15141	5656	16906	5679	33862	6243	14724	4371	21775	5272	21673	4739	27541	3875	14010	4103	22098	4562	15764
ENSG00000088992.13	TESC	1	6	2	13	1	4	6	11	5	22	5	7	6	24	3	10	4	17	7	7	4	15	3	10
ENSG00000089006.12	SNX5	4990	6019	8142	7184	3222	3423	7610	5561	4785	4027	6794	4567	3532	3414	7329	6532	7618	7272	7204	5962	7738	6697	8175	5720
ENSG00000089009.11	RPL6	82390	58817	63372	37007	60007	26030	81859	33447	72002	58319	70005	35092	69261	51784	74414	43359	90110	71471	63333	32141	102771	52665	80078	30799
ENSG00000089022.9	MAPKAPK5	1256	2071	1237	1775	1147	1300	1644	1542	1150	1684	1441	1246	929	1514	1312	1766	1129	1727	1192	1461	1255	1538	1373	1278
ENSG00000089041.12	P2RX7	25	19	80	102	37	26	17	9	17	5	58	33	37	8	11	18	67	18	70	100	65	64	54	41
ENSG00000089048.10	ESF1	3689	1868	4069	2066	2614	1506	3732	1477	2366	1168	3223	1649	1681	1018	3956	2544	3066	1335	2931	2053	3190	1741	3517	1989
ENSG00000089050.10	RBBP9	951	1142	1229	958	1128	836	929	665	997	747	902	562	937	909	957	893	955	737	1046	795	923	840	1000	699
ENSG00000089053.8	ANAPC5	3522	9902	4792	8807	3344	5473	5118	6432	5169	6833	3933	6054	4337	6709	4605	7698	4202	8626	4148	7080	3721	7977	4843	5678
ENSG00000089057.10	SLC23A2	1900	1956	2148	1941	2009	1678	1573	1292	1745	1118	1811	943	1420	1289	1798	1407	1484	970	2245	1684	1731	1172	1936	1253
ENSG00000089060.7	SLC8B1	695	1617	1003	2017	775	1091	786	1293	1314	1880	985	1444	1462	2271	789	1890	1023	2142	942	1785	901	1593	775	1223
ENSG00000089063.10	TMEM230	6204	8474	5659	6172	5308	5063	5500	4887	6570	6201	5263	4062	6420	6827	5210	5738	6145	6053	4865	5068	6312	5482	5539	4377
ENSG00000089091.12	DZANK1	64	87	57	91	47	75	89	83	89	66	80	70	50	84	108	114	97	82	77	91	69	82	84	79
ENSG00000089094.12	KDM2B	1887	2064	2606	2586	1734	1456	2051	1791	1967	1282	2372	1531	1686	1319	2058	1931	1861	1490	2021	1778	1920	1446	1824	1275
ENSG00000089123.11	TASP1	430	583	404	491	351	346	532	412	418	395	407	359	331	352	469	549	376	393	390	461	355	456	453	459
ENSG00000089127.8	OAS1	22	127	194	5668	21	341	56	1524	85	536	111	5482	79	518	47	2075	218	4968	130	5386	215	3175	82	2257
ENSG00000089154.6	GCN1L1	6958	7568	9615	9003	6584	5337	6143	4138	7037	4639	7950	4801	5768	3912	7308	5519	7016	5490	8011	7911	7188	5585	6937	5253
ENSG00000089157.11	RPLP0	36893	172620	38651	96655	35252	68992	51003	87930	51918	164510	48983	92727	47807	140317	41039	119400	43477	186908	39425	82057	49689	142185	43387	88163
ENSG00000089159.11	PXN	9875	10640	13125	16807	9248	7774	12370	9805	12301	9071	14117	10106	10044	9229	13381	13704	11787	11098	13834	14064	13877	11138	12297	10369
ENSG00000089163.4	SIRT4	5	68	4	35	18	31	7	19	11	102	7	26	20	92	6	35	10	88	18	30	31	63	7	36
ENSG00000089177.13	KIF16B	1088	688	879	696	961	541	648	327	1123	445	743	376	928	479	757	509	790	347	826	672	850	434	574	489
ENSG00000089195.10	TRMT6	697	1331	1026	1146	618	825	1048	1026	996	990	927	896	595	793	1002	1342	747	953	834	1026	730	1007	905	984
ENSG00000089199.5	CHGB	14	16	6	13	10	13	10	12	7	18	3	9	14	9	6	10	7	13	6	8	6	12	11	10
ENSG00000089220.4	PEBP1	2868	10660	2719	8745	2737	6041	3826	6971	3769	8153	3238	6600	3206	7365	2918	8309	3184	10686	2785	7713	3046	9027	3144	6416
ENSG00000089234.11	BRAP	2315	2062	2062	1620	2190	1384	2414	1384	2110	1693	2020	1074	2094	1658	2445	1649	2110	1688	1902	1309	2507	1440	2213	1332
ENSG00000089248.6	ERP29	3556	9004	3168	8305	3189	4983	4381	6984	4283	10890	5040	7765	4135	9460	3875	8936	4356	15058	3524	7506	5263	12033	3432	6516
ENSG00000089280.14	FUS	9985	25229	9699	22227	4585	13342	16847	20807	10359	22151	13133	19105	4944	11068	15050	31298	9670	24862	11342	21525	10833	30064	15241	24492
ENSG00000089289.11	IGBP1	2272	3519	2336	2354	2275	1995	2061	1994	2626	3284	1882	2028	3493	3785	1743	2275	2495	3804	1954	1815	2937	3218	2014	1803
ENSG00000089327.10	FXYD5	5510	13590	5000	11696	5040	7140	6835	11374	7504	19035	8376	9352	8126	19104	5627	12946	5636	18084	5551	8830	5962	11643	5524	8388
ENSG00000089335.16	ZNF302	1085	1472	1116	1138	1052	1188	1242	972	1388	1111	695	726	1233	1396	1350	1258	1189	941	995	1050	1089	1215	1187	1066
ENSG00000089351.10	GRAMD1A	1434	4039	2214	3143	1684	2430	1578	2316	2627	3507	2192	1874	2699	3789	1586	2435	2067	3316	1921	2089	2093	3183	1888	1781
ENSG00000089472.12	HEPH	200	227	212	498	235	291	180	257	245	210	165	282	285	261	195	358	167	421	144	527	248	364	165	260
ENSG00000089486.12	CDIP1	1341	3350	1073	2972	1366	2379	1365	2725	1419	2928	1090	2374	1483	2934	1112	2876	1144	3856	1104	2585	1337	3624	1012	2200
ENSG00000089505.13	CMTM1	56	17	48	47	39	30	24	11	27	6	98	6	15	4	43	27	54	15	54	37	59	7	32	25
ENSG00000089558.4	KCNH4	3	3	4	6	1	2	3	2	7	5	1	6	4	3	4	5	3	2	6	7	1	5	6	7
ENSG00000089597.12	GANAB	22397	35363	21075	34104	20449	25032	22346	23027	26276	25933	23816	21530	25373	25926	22158	31630	22059	26889	20323	29153	24409	31086	20422	25405
ENSG00000089639.6	GMIP	1048	1764	764	863	1219	1161	901	1012	1192	1186	688	521	1318	1157	914	1143	705	819	610	730	787	848	762	807
ENSG00000089682.12	RBM41	723	541	747	512	648	487	499	248	700	326	449	287	534	374	651	428	675	346	652	478	630	444	648	356
ENSG00000089685.10	BIRC5	2062	3102	4668	6967	697	1200	4177	4660	1732	2360	3657	5286	1203	916	3236	5380	3487	7159	3615	5329	3559	6663	4408	4347
ENSG00000089692.4	LAG3	6	39	8	25	12	16	29	26	31	29	21	28	14	29	28	34	25	41	11	15	17	57	33	17
ENSG00000089693.6	MLF2	2344	11389	1735	7552	1937	5984	2611	6441	2658	9475	3057	6087	2367	8186	2263	8219	2367	10157	2082	5861	2532	8883	2251	5914
ENSG00000089723.5	OTUB2	57	105	51	91	45	89	63	69	84	116	59	76	106	115	75	85	51	108	39	71	73	103	57	74
ENSG00000089737.11	DDX24	6802	8939	7225	8609	6021	6270	7546	6294	7739	7005	8112	5932	6996	6274	6848	8099	6794	7349	6508	7687	6883	7152	6912	6861
ENSG00000089775.7	ZBTB25	364	323	435	340	303	226	300	209	369	311	294	247	354	359	321	287	498	382	365	300	433	357	446	257
ENSG00000089818.12	NECAP1	1384	2350	1179	1924	1347	1696	1629	1640	1377	1501	1270	1191	1058	1342	1603	2136	1116	1352	1165	1744	1075	1372	1355	1738
ENSG00000089820.11	ARHGAP4	85	313	341	1044	82	175	271	649	331	683	348	744	301	631	273	881	324	1381	322	853	341	927	256	489
ENSG00000089847.8	ANKRD24	6	40	8	14	9	16	10	16	17	31	5	11	15	23	3	20	11	36	8	8	10	23	5	17
ENSG00000089876.7	DHX32	1826	2346	1949	2102	1886	1737	1931	1625	2154	1785	1527	1342	1937	1875	1718	1836	1847	1863	1702	1747	1792	1907	1641	1342
ENSG00000089902.8	RCOR1	2924	2995	3375	2949	2519	2142	2871	2147	2900	2223	2652	1714	2033	2054	3374	3104	2851	2051	2889	2566	2804	2430	2822	2219
ENSG00000089916.13	GPATCH2L	3210	2345	2693	2191	3262	2187	1961	1222	2588	1590	2034	1197	2014	1895	2604	1690	2452	1246	2433	1767	2563	1432	2348	1484
ENSG00000090006.13	LTBP4	1964	4286	2225	3776	2426	3051	2477	3428	3645	3550	2242	1862	4440	4144	2943	3877	1875	2243	1933	2619	2294	2706	1770	2537
ENSG00000090013.5	BLVRB	156	1976	136	1305	131	937	211	1120	311	2521	242	1188	286	2336	165	1468	148	2279	171	1117	172	1479	197	951
ENSG00000090020.6	SLC9A1	3568	2381	4328	4387	3404	2074	3213	2643	4165	2203	4988	2690	3695	2391	3408	3433	4217	3267	3883	3691	4547	2614	3464	2730
ENSG00000090054.9	SPTLC1	5633	4446	5233	4346	5355	3533	5046	2467	5731	2334	3879	2171	5060	2600	5133	3913	4518	1868	4267	3916	4690	2955	4290	3052
ENSG00000090060.13	PAPOLA	16007	11482	17100	10881	12988	7854	14575	7346	13979	7519	14736	6222	11053	7554	15777	8743	16848	8767	15029	8603	16877	8084	14681	6845
ENSG00000090061.13	CCNK	4724	3854	3121	4021	3516	2719	3628	2672	3640	2780	4120	2245	2634	2277	3891	3606	3380	2785	3369	3308	3846	2903	3394	3197
ENSG00000090097.16	PCBP4	1106	2865	1226	1827	1246	1463	1362	1612	1809	2125	1354	1384	1799	2091	1244	1802	1072	2304	1167	1365	1079	1860	1280	1212
ENSG00000090238.7	YPEL3	252	896	134	673	313	575	290	616	284	699	277	390	466	1286	176	345	345	1225	210	399	409	882	200	350
ENSG00000090263.11	MRPS33	789	2422	721	1545	596	1010	867	1500	783	2399	813	1490	739	1785	759	1863	759	2808	644	1235	856	1967	801	1328
ENSG00000090266.8	NDUFB2	766	6012	467	3879	740	2415	866	3700	693	6701	889	3558	685	5386	688	4289	784	7937	627	2849	829	4847	754	2844
ENSG00000090273.9	NUDC	5407	10847	4612	11451	4056	5970	6804	10421	4852	13932	8484	11384	3910	10575	5754	14162	5943	22160	5218	10532	6331	14380	5472	10543
ENSG00000090316.11	MAEA	2454	4587	2761	3817	2297	2714	2713	2642	3246	3655	2927	2361	3139	3449	2611	3435	2446	3735	2486	3013	2828	3698	2383	2617
ENSG00000090339.4	ICAM1	2037	2356	2336	3541	6731	1783	3369	1860	2842	1253	3457	2711	6689	3068	3725	2676	771	1040	1867	2793	1483	1637	1612	1248
ENSG00000090372.10	STRN4	3335	5093	4246	5452	3161	3011	3950	4191	3923	3640	4331	3531	3588	3481	3893	4927	3590	4445	3913	4259	4160	4568	3951	3582
ENSG00000090376.4	IRAK3	1370	1035	1538	1310	1043	864	808	520	1243	844	1131	640	896	847	993	769	1629	944	1440	1126	1567	964	1325	798
ENSG00000090432.5	MUL1	1191	2621	1488	2266	1155	1542	1331	1704	1746	2494	1363	1655	1927	2435	1262	2229	1168	2163	1211	1784	1366	2036	1166	1550
ENSG00000090447.7	TFAP4	131	189	282	337	92	108	147	124	213	168	419	212	120	122	117	174	286	394	309	296	317	364	213	239
ENSG00000090470.10	PDCD7	1002	1207	1152	1202	877	835	1164	1000	1062	976	976	911	1000	981	1121	1233	1239	1155	987	1105	1373	1201	1165	1060
ENSG00000090487.6	SPG21	1513	4735	1605	3728	1421	3159	1830	3089	2015	3686	1417	2581	1999	4081	1795	3369	1914	4489	1611	2724	1891	3756	1676	2664
ENSG00000090520.6	DNAJB11	11905	16671	8128	9653	9566	9081	9637	8304	11836	16474	8872	7533	9936	12967	9764	10717	8741	13881	6936	7895	8441	11341	6999	8656
ENSG00000090530.5	LEPREL1	536	454	687	346	570	273	613	251	405	170	578	181	424	145	630	330	534	263	624	283	583	344	564	281
ENSG00000090539.11	CHRD	9	24	12	17	2	9	10	19	15	29	18	16	20	24	25	37	10	15	11	13	10	9	8	8
ENSG00000090554.8	FLT3LG	9	64	13	121	0	35	18	79	20	127	23	116	17	136	11	92	20	153	14	94	11	102	19	71
ENSG00000090565.11	RAB11FIP3	2321	4188	2448	3400	2134	2552	2230	2881	2815	3216	2251	2360	2829	3062	2295	3759	2080	2941	2012	2835	2178	3016	2067	2494
ENSG00000090581.5	GNPTG	646	2462	515	1970	652	1341	754	1926	801	2480	802	1558	855	2625	606	1921	507	2713	633	1527	691	2199	676	1394
ENSG00000090612.16	ZNF268	666	885	778	823	550	644	785	603	796	552	455	477	693	535	846	781	524	639	631	743	542	671	599	648
ENSG00000090615.8	GOLGA3	9499	7769	6691	4634	8589	4989	6146	3714	8595	6685	5565	3377	6407	5889	7388	5109	5585	5509	5831	4021	6635	4989	6082	3817
ENSG00000090621.9	PABPC4	10255	11772	11153	11608	7770	6717	12737	9380	10324	7919	11001	7378	7996	6972	12315	11527	11509	10849	10252	9200	13478	10238	11113	8745
ENSG00000090661.7	CERS4	35	74	40	93	38	47	33	42	72	76	52	76	58	81	42	61	63	210	55	70	73	121	47	46
ENSG00000090674.11	MCOLN1	1069	1560	726	1176	1198	926	1033	1009	937	1522	1043	782	1237	1747	886	1163	628	1115	720	861	724	914	774	733
ENSG00000090686.11	USP48	10226	10922	11141	9898	8332	7556	9249	6461	11403	8141	8950	6340	8944	7821	9732	8830	10381	8427	8798	8240	10642	9096	9051	7402
ENSG00000090776.5	EFNB1	373	1032	687	2070	479	632	488	887	808	1645	778	1407	827	1575	541	1508	602	1822	669	1875	535	1306	511	1032
ENSG00000090857.9	PDPR	2404	838	2623	1688	2174	1049	1814	729	2073	325	1931	578	1763	408	2427	1154	2475	339	2641	1633	2797	638	2877	1177
ENSG00000090861.11	AARS	9951	10178	9405	10418	7564	6442	9408	6589	8660	8418	9530	7763	7747	7173	8873	9489	9082	10265	8203	9507	10886	10821	7514	8481
ENSG00000090863.7	GLG1	14450	12308	17778	14991	14034	9931	14305	9056	18078	10135	14211	8103	19569	11444	14827	11730	14995	10490	14077	12594	17300	11057	13170	10217
ENSG00000090889.10	KIF4A	3357	1887	8125	5747	1761	999	6365	2846	2459	1021	6520	3470	1680	509	5690	3808	4843	2589	6366	4950	4658	3820	5937	3312
ENSG00000090905.13	TNRC6A	6725	3654	5514	4013	5709	3483	4573	2360	5191	2140	5619	1924	3605	2306	5877	3319	5831	2547	6223	3710	5921	2621	6300	3046
ENSG00000090924.10	PLEKHG2	1629	1809	1714	1954	1483	1493	1389	1222	1697	961	1958	1048	1460	888	1564	1366	1692	1063	1617	1471	1481	1212	1722	1314
ENSG00000090932.6	DLL3	3	45	4	45	3	16	8	18	1	18	14	25	1	18	9	10	5	53	7	23	13	38	9	24
ENSG00000090971.4	NAT14	213	1966	170	1279	188	848	310	1129	306	1705	350	1079	262	1581	255	1052	258	2670	222	930	357	1796	282	985
ENSG00000090975.8	PITPNM2	912	843	738	1019	758	731	911	904	1057	764	730	477	752	659	1247	1430	673	510	733	871	665	507	740	760
ENSG00000090989.13	EXOC1	5374	4045	4602	2892	4761	2888	4199	2377	5248	3229	3334	1752	4842	3330	4724	3053	4519	2469	4004	2515	4627	2801	4442	2318
ENSG00000091009.6	RBM27	3644	2120	4235	2270	2677	1583	2794	1468	2909	1341	3184	1248	1877	1315	3550	1926	3215	1431	3686	1950	3282	1545	3437	1769
ENSG00000091039.12	OSBPL8	7719	3341	6424	2795	7487	3026	4741	2281	5661	2281	3622	1393	3651	2374	7517	3363	4327	1481	5421	2594	3891	1644	5054	2281
ENSG00000091073.15	DTX2	122	433	144	308	138	265	167	269	241	449	131	225	230	453	162	317	138	513	82	197	131	380	168	240
ENSG00000091106.14	NLRC4	12	28	9	13	5	18	8	10	17	32	4	13	24	19	9	20	6	23	5	3	5	17	8	9
ENSG00000091127.9	PUS7	2301	2071	3059	2097	1357	1486	2095	1285	2177	1346	2023	1221	1446	1126	2310	1696	2206	1643	2386	1851	2281	1523	2451	1549
ENSG00000091128.8	LAMB4	19	26	34	12	30	16	23	3	37	17	10	22	26	22	16	9	52	32	36	24	45	30	34	20
ENSG00000091129.15	NRCAM	29354	18219	15681	10266	28952	15792	15456	8613	22620	11426	11373	5200	17574	11556	20163	11828	9719	4930	13358	9815	9439	5354	15863	8659
ENSG00000091136.9	LAMB1	60461	67131	57925	57906	57749	49330	45304	32062	60573	45075	49713	33766	57458	50034	41123	39803	55344	48388	48880	48047	56110	55622	48234	39521
ENSG00000091137.7	SLC26A4	30	22	57	31	13	16	34	8	43	7	33	13	23	11	37	9	51	18	51	17	72	32	31	10
ENSG00000091140.8	DLD	5721	6726	6171	6213	4768	4451	6638	4781	6439	5015	5134	4233	5630	4974	6369	5800	5797	5475	5136	4940	6104	5715	5650	4609
ENSG00000091157.9	WDR7	1300	778	1752	971	1261	663	913	426	1310	541	1255	464	1131	696	1287	623	1123	586	1516	900	1188	536	1106	583
ENSG00000091164.8	TXNL1	3921	7014	3162	4334	3168	3868	3528	3926	3772	6149	2880	3393	3619	5670	3069	4260	3743	6619	2899	3282	4364	4767	3248	3279
ENSG00000091262.10	ABCC6	24	73	22	36	40	39	30	36	51	102	37	40	76	128	26	29	34	138	33	22	47	74	36	21
ENSG00000091317.7	CMTM6	5123	8105	6647	7932	5091	5948	5782	4967	6744	5814	4641	4752	6345	6650	5819	6785	5473	5411	5354	6922	5153	6367	5109	5634
ENSG00000091409.10	ITGA6	14433	6383	24522	12715	15163	5591	12607	6237	13836	6154	16924	6324	12933	5868	15720	9139	15907	7983	19984	10960	15709	7721	16380	7744
ENSG00000091428.13	RAPGEF4	1754	1507	999	792	1911	1305	1659	1096	1765	810	773	461	1632	1029	1704	1361	955	480	957	760	984	655	1176	679
ENSG00000091436.12	MLTK	4264	2301	5893	3548	3110	1984	4386	2254	3042	1549	3755	1785	1983	1222	5590	3434	3968	1905	4922	3475	3832	2173	4561	2498
ENSG00000091483.6	FH	5030	9273	6131	8131	5161	5163	6875	7097	6043	7730	5752	5957	5054	6771	5924	8392	5121	8796	5220	6978	4862	7609	5938	6876
ENSG00000091490.6	SEL1L3	8447	7834	6462	5969	10768	6042	6140	3907	10705	5455	6431	3011	12943	7294	7419	5425	6994	3948	6564	4972	7869	5018	5637	3927
ENSG00000091513.10	TF	3	11	3	2	5	3	3	4	15	15	0	0	8	16	8	8	4	12	1	6	9	5	3	4
ENSG00000091527.11	CDV3	18643	17166	20257	15272	16752	10976	18640	10735	19692	13366	18734	9767	16384	11805	20208	14761	19779	15263	17158	13022	21720	14735	17283	11169
ENSG00000091536.12	MYO15A	3	10	1	9	1	5	4	2	10	8	1	1	8	6	3	2	3	7	4	9	4	3	5	2
ENSG00000091542.8	ALKBH5	2836	4280	2757	3151	2475	2466	2631	2645	3556	3775	3011	2335	3234	3502	2644	2976	3411	4097	2672	2621	3228	3222	2826	2438
ENSG00000091592.11	NLRP1	3503	4623	2897	4401	3206	3533	3343	3487	4344	3759	2693	2660	4020	4641	3602	4408	3088	3341	2747	3777	3414	3712	3063	3050
ENSG00000091622.11	PITPNM3	194	192	198	96	193	86	164	86	358	107	193	64	376	163	275	185	192	89	201	111	187	92	186	93
ENSG00000091640.3	SPAG7	1194	5488	1082	3593	1130	2487	1498	3409	1624	5221	1795	3273	1498	4322	1322	4179	1241	5299	1268	2838	1375	4304	1415	2953
ENSG00000091651.4	ORC6	461	813	1505	2059	327	548	1471	1602	607	654	1045	1646	441	458	1115	2324	887	2052	1353	1821	651	1669	1409	1535
ENSG00000091656.11	ZFHX4	217	57	180	33	203	50	111	16	91	35	118	11	80	39	115	40	157	25	171	28	161	27	155	35
ENSG00000091732.11	ZC3HC1	895	1977	775	1780	571	1097	1186	1610	808	1830	844	1442	713	1561	1009	1947	762	1977	831	1555	903	1882	890	1458
ENSG00000091831.17	ESR1	35	9	22	22	24	10	22	6	29	9	22	8	12	2	45	17	27	4	21	19	10	10	39	20
ENSG00000091844.3	RGS17	36	54	50	60	29	39	24	26	41	39	26	37	33	52	23	42	43	67	39	54	34	57	27	44
ENSG00000091879.9	ANGPT2	1472	2289	3843	3929	1905	2099	1698	1239	318	482	3108	2230	317	276	1335	991	2610	2696	3581	3194	3028	2830	3527	3136
ENSG00000091947.5	TMEM101	293	2679	423	1762	288	1364	467	1571	557	2707	387	1731	536	2424	381	2096	417	2914	344	1531	333	2450	453	1712
ENSG00000091972.14	CD200	294	370	750	520	400	191	332	123	462	186	577	277	442	236	261	135	751	483	657	364	852	566	568	276
ENSG00000091986.11	CCDC80	2697	2758	2517	1457	3554	1844	2049	989	2865	1409	2323	885	3971	2303	2017	1226	3482	2210	2333	1116	4400	2525	1933	1099
ENSG00000092010.10	PSME1	1043	5213	850	6999	903	3485	1260	5742	1248	7332	1305	6518	1262	6502	987	6885	1149	11668	974	5827	1359	8077	1080	4553
ENSG00000092020.6	PPP2R3C	1230	3325	1671	2427	965	1826	1621	2108	1585	2362	1268	1840	1388	2468	1489	2380	1158	2496	1357	1869	1195	2121	1412	1705
ENSG00000092036.12	HAUS4	570	972	737	1485	339	553	774	925	622	883	706	1120	592	834	730	1259	768	1500	745	1335	839	1604	770	1035
ENSG00000092051.12	JPH4	4	7	1	2	2	5	1	2	83	47	2	2	92	106	4	7	3	8	1	0	1	5	1	1
ENSG00000092068.14	SLC7A8	67	93	31	47	60	131	21	43	46	51	39	31	58	68	27	43	61	54	40	48	63	72	34	64
ENSG00000092094.6	OSGEP	450	1591	588	1863	408	1027	742	1658	682	1573	655	1603	580	1403	668	2019	513	2293	590	1598	555	1940	657	1411
ENSG00000092096.10	SLC22A17	35	196	49	151	50	125	71	111	67	160	61	80	90	198	56	107	64	186	42	115	59	150	54	100
ENSG00000092098.12	RNF31	1043	897	938	946	891	670	1076	628	1085	521	826	548	1073	469	1252	838	1006	567	862	813	1143	733	1180	864
ENSG00000092108.16	SCFD1	3304	4632	2471	2765	2842	2720	2415	2138	3440	3306	2159	2037	2659	3234	2408	2774	2512	2766	2127	2535	2355	2849	2285	2213
ENSG00000092140.10	G2E3	1203	1267	2079	1934	797	951	1653	988	1126	880	1437	1150	785	796	1957	1611	1499	1109	1803	1762	1197	1732	1701	1397
ENSG00000092148.8	HECTD1	18791	9238	16521	8619	20951	7877	12317	5690	13953	5312	11939	4170	11710	5663	16119	7529	12538	4175	13841	7642	12968	5146	14079	6076
ENSG00000092199.13	HNRNPC	48125	49172	30164	39583	29232	30155	38907	32464	39241	45636	34516	33338	28017	34107	38548	49757	47209	55297	30023	35756	51033	50985	36485	35972
ENSG00000092200.8	RPGRIP1	10	21	14	21	12	11	28	18	14	12	20	11	6	18	23	24	21	19	27	23	33	16	28	10
ENSG00000092201.5	SUPT16H	9834	9107	17486	13626	7787	6597	13154	7963	11127	5881	13193	8384	8314	5016	12535	11016	13465	9790	14066	11939	12309	9721	13392	9460
ENSG00000092203.9	TOX4	4663	5861	3904	4592	4238	3829	4149	3426	4586	4843	3870	3364	4346	4594	3829	4871	3884	4419	3292	3822	4381	4428	3829	3823
ENSG00000092208.12	GEMIN2	423	853	496	821	289	444	696	671	442	724	531	676	339	600	615	914	613	1146	458	657	554	1024	629	728
ENSG00000092295.7	TGM1	14	41	13	22	8	31	25	30	14	32	16	30	9	18	17	38	19	34	8	24	14	34	31	31
ENSG00000092330.11	TINF2	2139	3308	1608	2511	1922	1871	1773	1953	1883	2641	2048	1932	1912	2548	1914	2578	1925	2645	1687	2164	2188	2523	1690	1839
ENSG00000092421.12	SEMA6A	36	72	83	80	44	51	43	31	39	50	78	51	41	50	42	33	80	76	103	69	81	59	85	52
ENSG00000092439.9	TRPM7	3616	1694	4050	1937	3921	1663	2527	1075	2690	1169	2704	1007	2373	1462	3445	1497	3053	1203	3499	1743	3209	1443	3170	1277
ENSG00000092445.7	TYRO3	797	1328	908	1693	822	1009	1493	1948	1043	1327	1287	1222	990	1472	1652	2551	660	972	1055	1331	676	881	770	1270
ENSG00000092470.7	WDR76	754	538	1623	1324	544	480	1016	645	746	485	1451	838	519	407	953	928	1611	1556	1595	1194	1232	852	1550	757
ENSG00000092529.18	CAPN3	5	9	10	14	5	1	6	0	14	8	3	8	7	7	7	2	4	6	10	4	8	9	2	6
ENSG00000092531.5	SNAP23	18625	14239	11343	10361	14483	10937	12702	6670	13999	8396	11012	6072	11584	8029	13352	10367	12310	7511	11224	9493	12569	9395	11525	8781
ENSG00000092621.7	PHGDH	1555	1307	2021	1908	1166	529	2245	1160	867	863	3148	1707	530	585	1811	1522	1852	2581	2346	1642	2998	2166	1767	1109
ENSG00000092758.11	COL9A3	2	31	5	33	10	11	6	20	8	59	7	26	13	58	11	42	1	37	3	15	8	28	7	24
ENSG00000092820.13	EZR	5589	5040	9526	8265	4638	2873	7244	3768	7864	4488	10679	5698	6363	4034	7256	6355	9783	8391	8190	7197	9151	7642	7027	4502
ENSG00000092841.14	MYL6	23296	166055	16225	91213	30823	80040	34106	83333	40183	211143	33330	107275	35435	219206	27783	128747	22075	237730	23802	90423	26725	168749	25695	90196
ENSG00000092847.6	AGO1	2717	2348	2748	2177	2590	1725	2410	1538	2609	1619	2421	1256	2218	1711	2625	1790	3182	2113	2896	1783	3221	1871	2846	1551
ENSG00000092853.9	CLSPN	1267	511	3772	2172	849	572	1980	794	1210	300	3128	1178	745	168	2286	1708	2704	1065	3124	2115	1948	932	2608	1412
ENSG00000092871.12	RFFL	657	649	502	713	543	489	751	585	593	393	467	463	462	413	737	681	559	308	513	621	483	386	455	464
ENSG00000092929.7	UNC13D	624	1151	677	958	559	647	617	772	1463	1396	645	644	1229	1394	787	1381	716	906	674	832	644	924	600	758
ENSG00000092931.7	MFSD11	1448	2269	1020	1488	1374	1513	1120	1283	1688	2034	991	973	1828	2534	1169	1718	1038	1322	1033	1182	1120	1323	1034	1165
ENSG00000092964.12	DPYSL2	4007	5831	4872	5634	4574	3844	4118	4629	4796	5584	5547	4195	4860	6907	4370	5041	4777	8102	4936	4437	5397	6100	3927	3317
ENSG00000092969.7	TGFB2	6702	3141	10855	2026	7047	1920	7655	1311	5380	1075	7122	1069	4520	1084	9079	1575	8709	2548	7679	1617	8508	2810	7609	1781
ENSG00000092978.6	GPATCH2	1202	951	1286	791	1124	713	1056	575	1210	634	914	515	999	789	1182	774	996	578	1027	729	947	661	1184	605
ENSG00000093000.14	NUP50	5760	4402	7430	5018	4941	3437	6277	3437	4992	2951	6468	2917	3486	2651	6397	4483	6320	4162	6935	4485	6106	4110	7432	3848
ENSG00000093009.5	CDC45	667	1094	2880	2988	531	559	2282	2074	975	781	2350	2393	716	581	1822	2636	2043	3617	2566	2625	1463	2268	2176	1936
ENSG00000093010.7	COMT	2449	9932	2548	6803	2437	4811	2589	5444	3831	9043	2730	4875	4326	9073	2335	6455	2888	8884	2394	4708	3324	8052	2480	4443
ENSG00000093072.11	CECR1	237	119	149	175	196	145	123	87	248	126	169	98	312	143	140	122	225	197	147	162	290	196	169	103
ENSG00000093144.14	ECHDC1	1880	4416	1762	2812	1455	2542	1832	2222	2028	3285	1531	2179	1771	3238	1810	2965	1786	3132	1481	2398	1707	2878	1808	2414
ENSG00000093167.13	LRRFIP2	5965	5923	5578	5124	5045	3902	6304	4244	6063	5380	5558	3584	5205	4908	6645	6324	4959	4561	4938	4654	5005	4818	5588	4289
ENSG00000093183.9	SEC22C	2992	4371	3282	3789	2604	2821	2871	2504	3160	3006	2776	2326	2730	2997	2792	3280	2751	3115	3031	3245	2763	3272	2846	2630
ENSG00000093217.5	XYLB	188	175	234	302	160	111	142	176	168	176	283	166	129	117	179	227	248	317	305	260	202	211	237	229
ENSG00000094631.14	HDAC6	1075	1595	1406	1689	954	1002	1112	939	1548	1324	1258	1089	1575	1360	1175	1271	1049	1073	1244	1416	1059	1408	1136	1049
ENSG00000094755.12	GABRP	25	27	44	11	35	17	25	6	63	26	17	13	47	32	22	17	40	19	22	13	71	34	32	10
ENSG00000094804.5	CDC6	1858	1602	4714	3572	1090	1282	2483	1815	1824	1281	4263	2518	1064	776	2083	2427	4026	4416	4180	3192	2921	2590	3713	2142
ENSG00000094841.9	UPRT	538	970	584	732	536	585	606	516	746	710	565	482	647	697	600	687	678	654	532	590	619	675	576	596
ENSG00000094880.6	CDC23	2237	3027	2811	3308	2056	2089	2835	2231	2463	1993	2518	2139	2010	1936	2785	2964	2521	2314	2578	2839	2466	2362	2714	2428
ENSG00000094914.8	AAAS	1162	2997	1651	3865	911	1511	2036	2989	1505	2502	1836	2792	1304	2196	1849	3483	1491	3732	1630	2965	1720	3601	1736	2888
ENSG00000094916.9	CBX5	7750	5199	12537	7265	6096	3143	6789	4286	6415	3813	9896	4692	4409	3457	8645	5298	10474	6989	12689	6011	9897	5903	9371	4422
ENSG00000094975.9	SUCO	3416	2508	3172	2133	3218	1980	2564	1478	2889	1781	2355	1176	2166	1794	3291	1905	2654	1662	2950	1715	2823	1668	2919	1580
ENSG00000095002.8	MSH2	1480	1729	2905	2949	1313	1415	1915	1476	1794	1316	2347	1858	1371	1221	1913	2207	2544	2546	2420	2557	2135	2139	2257	1803
ENSG00000095015.5	MAP3K1	1740	892	1874	1129	1888	720	1308	726	1384	451	1327	571	1362	535	1475	769	1759	637	1954	990	2120	815	1480	732
ENSG00000095059.11	DHPS	655	2415	1016	2156	528	1139	1188	1894	1104	2334	1013	1897	977	2018	1047	2357	873	2930	997	1886	859	2610	1030	1706
ENSG00000095066.7	HOOK2	232	545	289	474	212	320	218	254	448	490	316	367	403	637	232	399	325	625	240	424	311	531	277	300
ENSG00000095139.9	ARCN1	22760	17675	19364	14501	18754	12520	14082	9127	18240	11725	15213	7932	14073	10119	16772	12263	16272	10485	16834	12460	18024	10158	16375	10709
ENSG00000095203.10	EPB41L4B	22	69	40	26	40	43	62	43	25	32	34	18	15	21	49	41	43	27	32	20	24	24	43	35
ENSG00000095209.7	TMEM38B	707	663	882	697	553	505	781	463	670	537	531	485	580	692	784	758	720	597	680	597	615	577	629	535
ENSG00000095261.9	PSMD5	3927	3562	3282	3204	3300	2646	2927	2159	3466	2434	2709	1805	2872	2844	3486	2951	3346	2399	3247	2762	3308	2392	3309	2379
ENSG00000095303.10	PTGS1	10734	16647	9974	11099	9878	10680	7573	8597	14538	15829	9526	6972	17564	21112	7867	10526	10418	12570	8853	8310	11005	12104	8565	8705
ENSG00000095319.10	NUP188	6037	4282	9058	7042	4431	3505	7203	4164	5617	2557	7185	3445	4707	2244	8097	5593	6416	3063	7256	6055	6332	3431	7287	4490
ENSG00000095321.12	CRAT	1071	2571	1061	1670	1270	1455	1105	1267	1709	2030	1064	1056	1837	2203	1027	1381	1118	1607	969	1232	1218	1724	1092	1177
ENSG00000095370.15	SH2D3C	1324	3832	2599	4467	1675	2323	718	1651	2893	3413	3050	3973	2598	3469	919	2350	2131	4277	2046	3410	2259	4478	1438	2214
ENSG00000095380.10	NANS	1926	6098	1620	4197	1510	2915	2054	3263	2321	6821	2228	3671	1753	4701	1783	4111	1754	7783	1679	3350	1925	5382	1698	3152
ENSG00000095383.15	TBC1D2	340	689	415	850	261	444	207	390	691	1065	377	573	620	1021	264	918	429	692	374	820	366	482	291	418
ENSG00000095397.9	DFNB31	42	84	17	59	38	72	38	70	39	63	28	23	39	50	22	51	20	47	31	20	25	40	30	46
ENSG00000095464.9	PDE6C	8	5	4	6	13	10	21	9	23	7	6	10	32	12	24	11	17	9	16	9	16	19	22	12
ENSG00000095485.12	CWF19L1	630	1919	1128	1840	554	968	1068	1396	1007	1333	848	1405	909	1250	989	1629	885	2129	962	1507	815	1780	1011	1339
ENSG00000095539.11	SEMA4G	186	250	171	201	205	158	145	118	227	121	195	105	176	159	169	170	227	198	193	149	280	255	209	159
ENSG00000095564.9	BTAF1	3494	1971	4478	2698	3759	2003	3444	1352	2803	999	2713	1097	1958	1245	4401	2066	2995	948	3649	2363	2931	1466	4407	1849
ENSG00000095574.7	IKZF5	1538	1274	1426	1000	1159	987	1084	688	1425	879	1038	584	937	836	1346	944	1362	842	1340	791	1467	866	1204	750
ENSG00000095587.8	TLL2	1	11	4	10	1	15	10	18	10	25	6	10	6	11	6	23	5	12	9	13	9	16	6	11
ENSG00000095596.7	CYP26A1	6	23	7	10	7	12	2	11	17	30	1	7	25	40	0	6	13	30	5	4	10	37	13	23
ENSG00000095637.16	SORBS1	321	321	218	174	303	370	159	118	224	95	215	82	236	149	185	141	205	107	259	151	247	152	184	136
ENSG00000095713.9	CRTAC1	461	985	522	883	470	456	676	712	1073	1874	678	692	1400	2010	629	948	539	899	542	700	721	792	528	539
ENSG00000095739.7	BAMBI	228	751	231	585	183	370	359	558	288	538	238	476	339	486	249	591	182	424	232	368	162	326	178	231
ENSG00000095752.2	IL11	165	449	94	362	197	292	436	748	116	484	316	546	111	323	614	1619	37	51	108	243	32	56	63	227
ENSG00000095787.17	WAC	10245	8089	13785	7232	10866	5880	10191	5297	10967	4863	10442	4027	9378	4978	10573	5940	10404	5039	10150	5232	10548	5193	10767	4515
ENSG00000095794.15	CREM	656	1729	1074	1840	628	1044	738	907	956	1380	906	1342	788	1449	635	1233	949	2160	835	1527	861	1835	750	1027
ENSG00000095906.12	NUBP2	340	3663	380	2545	247	1521	534	2514	566	3195	632	2056	435	2865	471	2676	406	4332	490	1847	459	3190	522	1827
ENSG00000095951.12	HIVEP1	5839	2268	6589	2613	6002	1784	3121	1303	3714	863	5459	1149	2711	809	3934	1309	3842	892	6472	2003	4547	1159	2835	981
ENSG00000096060.10	FKBP5	4656	5913	5792	6310	3935	3682	4768	3553	4901	3296	5040	3471	3633	2986	4479	4613	4961	4299	5493	5733	4323	4179	5153	4581
ENSG00000096063.10	SRPK1	8473	6275	7989	5655	8128	4598	7024	3712	8053	4150	6655	3356	5971	4305	8910	5254	7329	4245	7518	5115	6950	4351	7449	4124
ENSG00000096070.15	BRPF3	3751	2657	3046	2631	3621	2211	3081	2025	3189	1413	3469	1383	2870	1405	3440	2562	2818	1142	3164	2280	3209	1500	2896	1690
ENSG00000096080.7	MRPS18A	1163	1585	800	1091	971	794	1062	995	1135	1462	1050	909	1131	1477	949	1154	888	1447	815	936	1154	1271	998	964
ENSG00000096092.5	TMEM14A	408	1226	484	1324	619	811	489	917	634	1175	567	1130	625	1536	431	1219	745	1666	558	1174	727	1449	621	898
ENSG00000096093.10	EFHC1	317	689	603	883	409	542	469	503	642	611	451	581	658	901	595	610	526	960	505	714	543	883	509	517
ENSG00000096384.15	HSP90AB1	115770	124268	118067	114133	76367	84965	121195	85314	108686	112571	111258	87393	92314	86626	115737	142128	103405	112399	90982	100489	109007	118821	99760	107485
ENSG00000096401.7	CDC5L	5156	4613	5421	4655	4629	2987	5243	3218	4712	3131	5056	3087	3835	3203	5244	4178	5644	3812	4993	4063	5682	3892	4899	3314
ENSG00000096433.6	ITPR3	3744	2309	7461	7266	3745	2250	4027	2853	6380	2358	7200	3085	5321	2351	6009	5491	6008	2162	7012	6756	6522	2673	4916	3440
ENSG00000096654.11	ZNF184	582	874	498	429	590	611	484	412	668	501	337	284	605	590	490	507	503	430	455	417	531	498	526	448
ENSG00000096696.9	DSP	2119	385	1896	308	2202	123	1299	122	1624	53	1496	159	1623	102	1623	195	1687	169	1815	305	2059	151	1380	128
ENSG00000096717.7	SIRT1	1157	1034	1842	1256	1188	732	1633	806	1373	597	1316	697	1055	555	1772	1196	1318	624	1617	989	1298	754	1210	773
ENSG00000096746.13	HNRNPH3	11109	13791	9264	16013	8265	10386	13211	11432	10140	14406	13071	15804	6518	11396	13689	20920	12414	18030	9827	15856	12416	18291	10950	15693
ENSG00000096872.11	IFT74	535	816	727	671	461	503	662	492	652	645	509	545	633	770	630	770	533	607	540	604	599	802	624	563
ENSG00000096968.8	JAK2	1477	775	1462	807	1472	676	1188	525	1525	578	1016	484	1222	606	1646	905	1208	424	1267	750	1113	528	1251	599
ENSG00000097007.13	ABL1	6493	5922	8393	8952	5891	4716	6434	4950	6123	3134	8862	4840	4865	2689	6758	5943	5973	3452	7597	7096	6798	4220	5940	4497
ENSG00000097021.15	ACOT7	1372	4385	1583	4784	1126	2191	2011	4331	2099	5743	2475	3695	1602	4030	1823	5916	1651	5731	1850	3889	1683	3928	1616	3133
ENSG00000097033.10	SH3GLB1	13817	18043	12337	11701	14130	11709	11213	9654	14547	13045	9895	7622	12960	13748	11543	11866	11595	11974	11135	9320	12983	11352	11247	8645
ENSG00000097046.8	CDC7	252	444	969	1108	241	442	613	575	489	374	627	676	317	347	537	745	716	1019	783	955	543	881	864	756
ENSG00000097096.8	SYDE2	133	86	279	113	94	48	110	46	72	24	156	49	42	27	113	47	109	34	279	80	151	45	102	29
ENSG00000099139.9	PCSK5	684	559	865	808	590	436	747	579	651	444	727	382	555	430	872	713	608	443	761	686	687	485	634	558
ENSG00000099194.5	SCD	6412	10930	7009	4531	6182	7951	4170	3339	9291	7976	4411	2365	7860	9694	4416	4228	5431	4333	5258	3707	6353	4553	4150	3308
ENSG00000099203.2	TMED1	133	1506	256	1165	123	680	305	870	317	1364	249	982	310	1278	241	1317	207	1413	231	938	164	1305	257	869
ENSG00000099204.14	ABLIM1	9741	6612	11045	7940	10526	6300	4700	3094	7941	3567	8284	3962	10606	6542	5403	3473	15043	7458	10578	5824	18455	7431	8269	3617
ENSG00000099219.9	ERMP1	1382	1013	1386	1489	1307	987	1100	836	1406	725	1092	657	1405	927	1245	1064	1534	937	1199	1197	1699	1080	1141	953
ENSG00000099246.12	RAB18	5289	10950	4792	6716	5529	7132	5539	5674	5399	7630	3931	4694	5009	8187	5698	7927	4080	6152	4077	5696	4054	6687	5016	5508
ENSG00000099250.13	NRP1	16178	14570	15784	15981	17153	14906	13556	10475	10490	8136	12523	8411	11647	9937	11939	10760	12278	9669	12933	13675	12270	11374	13458	11383
ENSG00000099256.14	PRTFDC1	177	323	246	798	110	356	233	537	227	409	212	619	140	373	217	679	228	906	271	745	257	788	268	554
ENSG00000099260.6	PALMD	13765	14927	11834	10649	11652	10578	10319	7842	11534	8877	7923	6407	11708	9670	7965	7243	12406	9752	10914	9062	14364	10698	13717	8877
ENSG00000099282.5	TSPAN15	1329	5354	528	3185	1407	4151	730	3983	1217	4564	624	2301	1161	4866	573	3555	707	5402	541	2521	1001	3830	621	2604
ENSG00000099284.9	H2AFY2	23	19	14	8	5	3	15	7	26	4	24	3	14	3	15	12	20	16	17	7	24	8	18	5
ENSG00000099290.11	FAM21A	1321	799	863	685	1134	621	939	435	989	484	1072	344	1086	531	1063	557	1030	417	985	691	1185	523	952	533
ENSG00000099308.6	MAST3	97	132	177	145	105	108	104	99	139	115	143	98	150	146	112	103	146	177	117	124	103	149	127	151
ENSG00000099326.4	MZF1	283	609	291	482	261	451	289	401	449	429	264	327	377	631	405	493	400	438	351	383	336	467	517	373
ENSG00000099330.4	OCEL1	53	400	55	291	72	222	63	218	124	497	69	207	128	556	53	184	69	618	77	198	80	366	93	167
ENSG00000099331.9	MYO9B	8542	7810	7903	6830	8736	5641	7310	5715	8874	5405	6975	3393	8255	5064	8932	7308	5860	4472	6933	5740	6626	4273	6034	4615
ENSG00000099337.3	KCNK6	854	1189	468	549	882	615	385	342	1036	1150	471	431	1069	1041	424	481	506	870	441	394	530	671	379	373
ENSG00000099338.18	CATSPERG	4	21	3	5	10	10	4	6	11	18	5	5	17	23	9	11	6	15	2	8	6	12	10	6
ENSG00000099341.7	PSMD8	2933	12897	2663	8367	2977	5900	3857	7500	3999	11432	4164	6459	3371	9080	3258	8918	3184	11570	3208	6446	2975	8314	3430	6143
ENSG00000099364.12	FBXL19	1244	2165	845	1375	1125	1295	953	1177	1343	1709	1101	936	1152	1596	928	1396	1070	1760	865	1067	1195	1633	1011	1278
ENSG00000099365.5	STX1B	2	7	6	2	2	6	4	2	7	8	4	4	5	6	3	5	2	10	3	9	2	11	3	8
ENSG00000099377.9	HSD3B7	13	153	55	172	13	76	32	82	74	165	47	120	79	296	29	92	37	248	34	129	35	203	35	89
ENSG00000099381.12	SETD1A	1885	1351	2226	1544	1735	974	1556	1067	1824	940	2236	763	1776	909	1774	1288	1677	1067	2165	1228	2299	998	1748	998
ENSG00000099385.7	BCL7C	431	2158	372	1407	331	1065	358	1463	575	2341	683	1087	514	2071	368	1461	495	2869	417	986	437	1692	449	917
ENSG00000099617.2	EFNA2	19	44	23	45	13	23	28	35	23	28	45	39	12	32	23	45	32	52	35	25	41	35	15	18
ENSG00000099622.9	CIRBP	3083	11253	2218	8406	2694	5469	4170	8924	2831	10268	3138	7171	2555	8839	3253	11387	2424	10364	2763	8204	3519	11993	4306	9486
ENSG00000099624.3	ATP5D	130	2849	149	2375	143	1227	256	2286	290	2860	463	1542	231	2666	193	1868	243	4494	269	1344	265	2384	295	1249
ENSG00000099625.8	C19orf26	50	220	76	199	45	153	46	71	76	100	102	111	68	93	46	91	54	125	56	136	68	153	85	113
ENSG00000099783.7	HNRNPM	26998	32369	24406	31156	17973	18815	24941	24763	23853	28581	23745	25619	17329	22458	24380	37267	24353	36610	18708	25273	25334	32718	21242	26543
ENSG00000099785.6	44622	290	1842	388	1454	320	929	463	1146	694	1804	428	1042	837	1951	363	1126	446	2316	375	1036	536	1799	413	867
ENSG00000099795.2	NDUFB7	359	5345	282	3016	366	1854	552	3176	593	5703	703	3083	590	4505	448	3493	501	7370	455	2246	539	4338	478	2217
ENSG00000099797.7	TECR	1267	2951	1350	2836	1021	1595	1555	2344	1792	2933	1888	2174	1864	3351	1321	2512	1729	3900	1388	2005	1715	2956	1476	2034
ENSG00000099800.3	TIMM13	571	6077	668	4430	599	2654	879	4406	857	6639	1009	4467	665	5432	778	5452	861	8865	780	3993	878	6100	939	3620
ENSG00000099804.4	CDC34	1867	4464	1705	2939	1930	2369	1968	2889	2337	5262	2489	2741	2229	4764	1711	3227	2030	5731	1762	2426	2026	3896	1896	2186
ENSG00000099810.14	MTAP	1848	1833	2897	2698	1530	1611	2378	1887	1836	1594	2197	1803	1341	1328	2698	2686	2758	2818	2484	2359	2457	2207	2483	1950
ENSG00000099814.11	CEP170B	1892	2875	1641	2715	1733	2076	1605	1748	2294	2327	2022	1568	1598	2025	1866	2347	1586	1975	1888	2158	1697	2105	1918	1644
ENSG00000099817.7	POLR2E	2094	11204	2099	8316	1810	5145	2915	7113	3159	9886	3196	6405	2422	8577	2402	8635	2425	11526	2486	6598	2588	9503	2494	6179
ENSG00000099821.9	POLRMT	768	2252	905	1916	774	1228	974	1483	1210	1933	1104	1323	995	1719	996	1806	839	2311	876	1521	853	1883	892	1379
ENSG00000099822.2	HCN2	137	189	161	104	143	150	192	144	177	114	113	49	231	143	204	198	86	39	109	76	98	73	123	104
ENSG00000099840.9	IZUMO4	5	40	4	34	2	9	5	20	12	32	8	24	21	44	6	24	7	50	7	27	8	37	20	14
ENSG00000099849.10	RASSF7	67	1135	55	405	68	447	60	353	122	975	71	399	146	1070	52	447	71	1344	51	273	64	834	93	346
ENSG00000099860.4	GADD45B	2247	6483	5426	14205	1794	3034	4566	8738	1581	3920	10666	12293	1131	2740	4393	11322	1389	3400	3192	9035	2122	3003	1654	3056
ENSG00000099864.13	PALM	418	1756	499	1929	509	1067	412	1179	915	2733	751	1335	1194	3936	497	1442	651	3217	592	1377	773	2286	425	1024
ENSG00000099866.10	MADCAM1	0	14	4	15	5	5	3	9	8	14	4	4	3	9	4	7	2	16	4	4	3	13	10	11
ENSG00000099875.10	MKNK2	845	2963	1057	3219	775	2106	540	1349	2184	3671	1344	2255	2082	4084	716	1598	1908	5510	1024	2498	1963	4275	1100	2330
ENSG00000099889.9	ARVCF	440	1861	971	2345	612	1333	516	1018	836	1280	768	1671	1181	1853	462	1065	1108	3551	747	1707	1304	3345	689	984
ENSG00000099899.10	TRMT2A	475	2124	544	1358	488	1126	613	1182	830	1993	592	1029	671	2020	523	1366	534	2214	506	1037	538	1712	632	1197
ENSG00000099901.12	RANBP1	4023	9239	5747	11084	2453	4423	6861	8963	4378	6983	7577	6504	3191	4589	5889	8292	6761	13227	6170	6794	5662	7902	6725	6557
ENSG00000099904.11	ZDHHC8	1101	2462	1512	3045	1147	1603	1462	1989	1697	1850	1854	1633	1496	1995	1564	2323	1412	2506	1541	2285	1584	2533	1448	1758
ENSG00000099910.12	KLHL22	306	928	464	820	350	562	352	495	609	1018	400	635	567	1140	361	565	433	1145	421	702	423	1013	403	633
ENSG00000099917.13	MED15	4306	6072	4555	5433	4306	3776	4507	4174	5533	5507	4872	3562	5222	5529	4473	5269	3980	5169	4002	4296	4193	4870	4524	3984
ENSG00000099937.6	SERPIND1	18	28	98	183	11	22	53	70	36	21	96	134	19	24	56	96	55	122	77	174	61	99	59	76
ENSG00000099940.7	SNAP29	1914	2187	1625	1868	1680	1371	1542	1350	1936	1911	1749	1250	1964	1999	1524	1631	1880	2446	1662	1566	2050	1690	1767	1348
ENSG00000099942.8	CRKL	3453	3769	4708	4212	2924	2936	3839	2684	4337	2709	3633	2397	3504	2792	3866	3512	4312	3348	3974	3592	4141	3371	4138	3031
ENSG00000099949.14	LZTR1	1455	3900	1555	3121	1479	2555	1566	2253	2492	2983	1575	1914	2266	3240	1788	2773	1558	2753	1575	2601	1472	3040	1589	2375
ENSG00000099953.5	MMP11	54	372	79	357	87	231	79	275	89	310	70	245	99	254	94	233	113	426	93	220	111	378	104	235
ENSG00000099954.14	CECR2	113	32	78	48	69	33	99	26	79	29	62	28	43	25	112	45	66	26	91	49	84	24	81	42
ENSG00000099956.13	SMARCB1	3059	6214	3144	5107	2396	3253	3962	4639	3626	5181	3920	3573	2926	4229	3327	5058	3082	5347	3207	3944	3397	4705	3350	3959
ENSG00000099957.12	P2RX6	0	3	4	7	0	1	1	4	10	6	2	5	6	17	2	4	3	15	3	1	3	9	0	0
ENSG00000099958.10	DERL3	6	44	17	26	6	18	11	38	14	66	20	25	19	30	20	37	23	97	20	34	18	77	10	43
ENSG00000099968.13	BCL2L13	3421	3914	3481	3767	3302	2798	3772	2801	3816	3124	3067	2489	3450	3086	3711	3704	2891	2793	3053	3382	3262	2841	2887	2416
ENSG00000099974.7	DDTL	24	91	22	83	18	54	56	75	32	97	33	51	37	107	60	77	41	177	20	69	47	114	53	77
ENSG00000099977.9	DDT	67	1139	144	1066	69	602	158	798	176	2035	152	1232	190	2162	123	1370	158	2477	130	846	138	1741	130	766
ENSG00000099984.6	GSTT2	41	244	76	239	55	140	84	188	90	204	61	230	96	234	63	220	78	355	57	235	44	275	72	182
ENSG00000099991.12	CABIN1	1709	2234	2620	3063	1928	1741	1656	1632	2482	1615	2114	1591	2400	1609	1887	1924	2194	2024	2361	2503	2277	2034	1837	1729
ENSG00000099992.11	TBC1D10A	124	550	105	251	116	280	152	270	229	523	122	212	203	505	168	320	104	497	102	221	106	392	164	265
ENSG00000099994.10	SUSD2	4	16	14	13	11	5	15	12	22	6	11	8	12	10	9	5	10	12	10	12	13	9	12	8
ENSG00000099995.14	SF3A1	5015	5636	6197	8139	3585	3951	5097	4901	4700	4062	6545	4306	3783	3293	5311	6332	5282	5219	5745	6656	5768	5255	5166	5677
ENSG00000099998.13	GGT5	680	1454	987	1632	627	611	991	1199	1490	1306	1346	1306	1416	1466	841	1336	1363	2399	1114	1238	1540	2012	1146	1116
ENSG00000099999.10	RNF215	136	889	186	674	148	534	240	598	228	1020	161	519	267	1023	186	715	172	847	163	456	150	848	185	565
ENSG00000100003.13	SEC14L2	747	2010	700	1359	807	1143	530	733	943	1847	736	1116	868	1819	469	978	670	1645	615	1154	770	1476	630	1038
ENSG00000100014.15	SPECC1L	1461	3237	1621	2662	1270	1907	1586	1960	1862	2660	1607	1844	1416	2507	1452	2410	1659	3354	1459	2197	1775	2551	1552	1909
ENSG00000100023.13	PPIL2	1977	2637	2102	2440	1725	1747	1844	1664	2511	1950	2236	1490	2139	1836	1990	2098	1847	1840	1965	2113	1918	2080	2019	1822
ENSG00000100024.10	UPB1	1	3	9	6	0	0	1	3	2	2	2	2	1	1	0	2	5	20	4	1	9	3	3	2
ENSG00000100027.10	YPEL1	48	91	85	121	80	51	53	84	50	34	81	70	97	51	59	62	153	162	102	91	211	131	104	53
ENSG00000100028.7	SNRPD3	1895	10067	2351	9485	1648	5319	2967	8157	2345	10320	3173	9539	1844	8162	2654	10754	2607	15506	2712	9034	2554	11366	2885	7961
ENSG00000100029.13	PES1	3139	8789	3307	6614	2331	4245	4310	6040	3832	9431	4494	6926	2976	6986	3892	8701	3600	12363	3420	6081	3572	8897	4029	6452
ENSG00000100030.10	MAPK1	14847	9434	15343	10111	12489	6834	12829	6698	12934	6188	13874	5359	10809	5889	14940	8594	13578	6701	13783	8482	14902	7116	12919	6760
ENSG00000100031.14	GGT1	3	20	4	16	6	6	11	13	11	18	2	12	9	15	3	15	7	18	8	11	10	9	2	8
ENSG00000100034.9	PPM1F	3008	8480	5023	11315	3157	5094	2901	4909	5707	8891	4636	7610	5295	9597	3240	7593	4179	11248	4368	9363	4486	9699	3438	5469
ENSG00000100036.11	SLC35E4	352	1276	449	1195	384	702	418	721	983	1537	814	910	947	1683	513	1210	527	1149	455	708	507	934	348	607
ENSG00000100038.15	TOP3B	801	1418	1206	1496	790	950	1032	1105	1166	1029	941	1071	1107	1254	1013	1312	1024	1258	969	1254	1006	1293	1126	1039
ENSG00000100053.5	CRYBB3	4	11	7	8	2	6	4	8	13	32	3	1	6	21	8	13	4	27	5	8	4	11	5	9
ENSG00000100056.7	DGCR14	453	1468	420	1159	458	780	663	1265	618	1483	572	895	660	1380	604	1437	521	1514	464	895	551	1215	614	983
ENSG00000100060.13	MFNG	2026	17152	2308	11478	2118	9382	2621	8790	4152	14435	2715	8225	3911	16109	2169	9198	2141	13368	2281	8645	2156	11043	2247	7277
ENSG00000100065.10	CARD10	888	2195	1179	2057	820	1244	648	1041	1728	2155	1265	1520	1703	2233	819	1682	1071	1676	1027	1449	1216	1951	804	1163
ENSG00000100068.7	LRP5L	36	91	44	124	25	71	36	99	41	133	49	89	36	129	40	86	47	112	57	91	41	94	59	76
ENSG00000100075.5	SLC25A1	417	4657	522	2918	477	2518	729	2436	897	4559	785	2203	995	5273	545	2903	577	4255	662	2316	606	3818	658	2216
ENSG00000100077.10	ADRBK2	356	313	298	299	314	262	274	186	392	246	235	176	382	292	290	287	298	233	303	233	284	268	249	224
ENSG00000100079.5	LGALS2	17	39	19	32	32	23	19	28	16	30	19	30	10	28	13	23	7	25	14	23	9	26	18	16
ENSG00000100083.14	GGA1	1003	2702	1177	2267	1055	1615	1276	1783	1366	2266	1215	1567	1421	2104	1310	2015	1040	2165	1090	1906	1097	2115	1147	1762
ENSG00000100084.10	HIRA	498	1261	581	1109	510	659	596	843	643	1188	611	819	589	1170	545	1007	554	1440	504	844	565	1096	506	697
ENSG00000100092.16	SH3BP1	39	133	83	130	40	68	77	52	58	55	55	71	46	49	61	93	72	135	69	88	70	136	42	68
ENSG00000100097.7	LGALS1	64101	125701	84384	62011	73710	46627	98700	56029	102964	139716	101097	60024	115496	111559	87732	77545	99973	158693	90210	54147	84409	104118	94709	53535
ENSG00000100099.16	HPS4	1061	1279	1226	1478	928	947	1241	1097	1125	963	1156	847	1025	1087	1299	1407	1051	1016	1161	1261	1231	1203	1259	1085
ENSG00000100100.8	PIK3IP1	240	592	155	362	278	390	134	192	237	274	124	199	303	570	106	198	271	606	174	271	378	646	177	285
ENSG00000100101.13	NOL12	261	1384	304	1157	219	581	477	1043	422	1345	561	962	330	1078	461	1375	365	1755	397	920	318	1264	423	880
ENSG00000100104.8	SRRD	739	1513	956	1239	669	973	1076	1108	1066	1449	745	910	872	1340	1145	1413	787	1388	872	1018	865	1174	895	953
ENSG00000100105.13	PATZ1	351	982	479	1045	315	664	437	733	529	719	460	668	445	701	402	716	546	1088	494	872	662	1149	540	867
ENSG00000100106.15	TRIOBP	1954	2572	2716	2295	2101	1503	1859	1830	3805	3282	1886	1601	4094	3967	1946	2807	1499	1972	1778	2034	1715	1620	1732	1486
ENSG00000100109.12	TFIP11	1852	2724	1824	2484	1885	1994	2311	2081	2521	2274	1851	1840	2266	2211	2068	2804	1228	1613	1491	2091	1385	2057	1552	1926
ENSG00000100116.12	GCAT	203	973	289	800	155	413	300	574	250	714	292	605	170	629	225	730	273	1101	247	613	253	808	303	599
ENSG00000100124.8	ANKRD54	486	2026	619	1308	394	1065	760	1477	828	1925	689	980	810	1580	654	1574	527	1700	541	964	470	1334	723	1029
ENSG00000100129.13	EIF3L	8625	18848	9557	16335	8564	10280	10785	12028	10404	14239	9377	11401	10192	13610	9551	14680	10696	18298	9151	13116	11683	16509	9554	11131
ENSG00000100138.9	NHP2L1	1825	7326	2202	7074	1441	3722	2683	5620	2002	7035	3152	6207	1796	5995	2179	6701	2591	10880	2396	5795	2663	7240	2485	5223
ENSG00000100139.9	MICALL1	1402	3101	1938	4196	1391	2154	2147	3706	2126	3073	2307	2731	1844	2569	2386	5073	1372	3096	1820	3306	1533	3103	1679	2655
ENSG00000100142.10	POLR2F	474	4578	375	3135	507	2078	843	3327	716	4843	972	3222	523	3700	740	4063	595	6530	692	2639	582	3965	720	2684
ENSG00000100147.9	CCDC134	97	178	135	259	67	87	141	187	122	207	166	205	83	182	138	208	122	383	164	205	132	270	124	166
ENSG00000100150.12	DEPDC5	874	663	813	696	773	503	606	422	715	468	837	398	615	444	737	622	777	431	750	630	843	503	810	531
ENSG00000100151.11	PICK1	225	604	180	602	209	314	267	491	330	659	222	495	331	532	233	614	195	786	207	542	230	604	251	445
ENSG00000100154.10	TTC28	2814	1328	3148	1672	2797	1197	1777	832	2551	1042	2377	719	2386	1252	2299	1046	2536	1075	3041	1377	3213	1120	2255	967
ENSG00000100156.6	SLC16A8	2	6	1	8	5	8	7	5	11	5	1	7	6	15	8	7	3	3	6	1	0	3	4	1
ENSG00000100162.10	CENPM	160	674	321	1147	93	231	407	893	216	545	418	996	120	308	315	1104	359	1811	379	920	374	1198	442	742
ENSG00000100167.15	44807	7	6	14	9	1	1	3	3	0	0	8	4	1	3	1	5	9	6	6	4	5	9	4	4
ENSG00000100191.4	SLC5A4	44	11	26	7	26	6	17	4	23	5	19	6	13	4	41	25	29	2	27	9	34	12	39	10
ENSG00000100196.6	KDELR3	3427	6339	1852	2175	3571	2858	1995	1559	3636	3897	2461	1509	3453	3890	2081	1898	2698	2828	1947	1825	2658	2454	1912	1520
ENSG00000100197.16	CYP2D6	4	7	6	6	8	12	1	5	6	8	8	4	5	14	6	3	8	6	5	3	4	7	6	2
ENSG00000100201.14	DDX17	33596	23017	24345	19334	28510	17933	23568	14996	26594	16497	23191	11980	20688	18584	32038	17180	30315	18574	27479	16298	31927	17711	28790	14069
ENSG00000100206.5	DMC1	10	5	49	36	10	9	28	21	10	7	38	18	9	7	35	31	47	61	26	26	24	34	27	24
ENSG00000100207.14	TCF20	2370	1395	2423	1574	2230	1127	1660	910	1887	962	2205	825	1483	927	1849	1329	2226	1069	2178	1430	2632	1110	1831	1105
ENSG00000100209.5	HSCB	533	784	358	403	384	360	440	376	421	823	321	397	483	735	425	507	494	904	325	327	580	616	445	346
ENSG00000100211.6	CBY1	639	1839	802	1297	568	1044	737	1093	1029	2016	552	1149	1095	2109	656	1409	765	2172	644	1083	833	1913	762	1075
ENSG00000100216.4	TOMM22	2194	6574	2634	5013	1793	3015	3613	4618	3337	5728	3326	4500	2680	4633	3059	6048	3404	7232	2838	4249	2902	5850	3142	4226
ENSG00000100219.12	XBP1	3774	8583	2498	4531	2927	4525	3318	4054	3705	6101	3170	2990	2668	4297	3428	4621	2833	5877	2405	3386	3272	5176	2578	3740
ENSG00000100220.7	RTCB	5626	11393	6050	8735	5714	6308	7243	6717	6612	9043	5760	7003	6494	7936	5954	9072	5763	9699	5069	7316	6269	9551	5928	7001
ENSG00000100221.6	JOSD1	4428	5681	3673	5375	4798	4025	3044	2865	5157	5314	4057	3280	4964	5273	3778	5229	4098	4708	4000	4653	4532	4096	3762	3434
ENSG00000100225.13	FBXO7	3649	6802	3574	5513	3500	4207	4295	4524	4474	5394	4157	3968	4326	5706	4081	5060	4081	5830	3750	4649	4345	5138	4084	3782
ENSG00000100226.11	GTPBP1	1473	1612	1992	2658	1496	1269	1458	1298	1680	1231	1874	1402	1481	1212	1875	1988	1689	1411	1929	2328	1815	1634	1670	1569
ENSG00000100227.13	POLDIP3	3478	5706	3336	5317	2965	3656	3728	4204	3731	4654	4057	4001	3283	3829	3923	5730	3816	5072	3463	4627	4443	4893	3367	4447
ENSG00000100228.8	RAB36	133	158	129	184	88	79	97	92	140	106	125	102	105	88	81	108	132	137	127	122	134	129	113	97
ENSG00000100234.11	TIMP3	662	323	1463	442	569	75	1222	191	609	73	1374	275	669	76	985	286	1558	534	1577	382	1674	387	1156	206
ENSG00000100239.11	PPP6R2	1661	4248	1863	3157	1670	2489	1896	2860	2461	3698	1839	2048	2407	3985	1738	2887	1583	3337	1844	2505	1850	3191	1779	2424
ENSG00000100241.16	SBF1	1932	4219	2079	3978	1983	2870	2032	2810	2648	2822	2267	2164	2218	2543	2224	3463	1747	2583	2018	3226	1846	2958	1872	2601
ENSG00000100242.11	SUN2	4517	9235	5562	9324	3894	5354	5555	6098	6024	6276	5283	5723	5153	6050	5355	7855	4426	6368	5078	7709	4957	8096	5480	6327
ENSG00000100243.16	CYB5R3	12842	18796	10935	13581	13740	10510	12604	11211	17380	14062	13939	8660	18456	15337	12182	12665	11412	12093	12412	10311	12667	11405	11321	9683
ENSG00000100246.8	DNAL4	377	996	325	608	306	483	442	619	415	895	346	524	509	823	437	781	344	758	325	522	404	798	389	531
ENSG00000100258.13	LMF2	853	4136	1800	4251	981	2322	1622	3379	1846	3403	1616	2807	1821	3852	1310	3508	1184	4345	1327	3074	1207	3669	1504	2644
ENSG00000100263.9	RHBDD3	224	1584	205	1105	193	854	355	993	397	1666	314	836	340	1550	310	1095	292	1727	274	766	275	1306	355	986
ENSG00000100266.13	PACSIN2	3949	4683	4614	5329	3795	3229	4565	3532	3973	3704	5246	3616	3479	3315	4617	5020	4201	4256	4534	4808	4673	4850	3922	4054
ENSG00000100271.12	TTLL1	529	742	429	483	631	392	436	330	633	738	477	349	700	785	366	466	427	648	406	319	500	564	396	366
ENSG00000100276.9	RASL10A	1	22	17	57	8	9	17	39	8	31	29	48	6	22	19	50	9	19	9	27	1	13	4	17
ENSG00000100280.12	AP1B1	7169	8287	6644	8548	6971	5366	6854	5441	6255	5190	7745	5150	6043	5408	7087	6198	6380	7598	6739	6965	8138	7212	6458	5644
ENSG00000100281.9	HMGXB4	2393	1666	2524	2195	2089	1262	2246	1233	1720	912	2537	1030	1327	804	2388	1651	2015	959	2640	1784	2309	1108	2470	1279
ENSG00000100284.16	TOM1	2401	5973	963	1608	2296	2848	2086	3327	2490	4840	1138	1240	2724	4544	1693	3300	854	1955	964	1333	1076	1946	1228	1434
ENSG00000100285.9	NEFH	407	298	582	519	197	158	523	364	384	251	600	469	272	169	423	563	533	549	484	536	566	470	549	423
ENSG00000100288.15	CHKB	46	182	62	108	66	85	83	130	102	178	44	102	101	310	84	129	76	254	31	95	68	212	101	110
ENSG00000100290.2	BIK	2	6	4	7	3	2	2	3	2	6	1	10	1	3	0	2	3	14	3	6	0	10	0	2
ENSG00000100292.12	HMOX1	2591	22060	453	5424	1373	15694	2922	40513	4435	55084	870	6726	4047	39910	3856	74148	433	3788	489	2981	736	3278	374	1829
ENSG00000100294.8	MCAT	245	1018	374	796	263	468	299	609	396	811	379	473	378	671	298	581	320	1152	292	538	332	721	336	538
ENSG00000100296.9	THOC5	3784	3406	2912	2905	3535	2205	3167	2379	2816	2767	3404	2065	3003	2649	2836	2879	3183	3122	2758	2541	3877	2811	2791	2333
ENSG00000100297.11	MCM5	1366	3045	3740	5837	1033	1831	2903	4168	2066	2593	3720	3998	1495	1957	2327	5093	3147	7707	3158	5152	2653	5000	3257	3983
ENSG00000100299.13	ARSA	231	1187	305	1129	315	676	353	983	471	1514	298	853	493	1691	293	1060	255	1435	216	928	361	1316	301	686
ENSG00000100300.13	TSPO	449	12695	870	8167	567	5480	930	7007	1517	15133	967	7125	1496	15340	909	9417	866	16339	809	5877	713	11133	1012	5651
ENSG00000100304.12	TTLL12	1216	2571	2127	3459	1066	1580	1675	2201	1919	2210	2252	2293	1373	1867	1709	2501	1837	3364	1950	2595	1627	2633	1727	2093
ENSG00000100307.8	CBX7	66	207	78	242	90	140	105	115	123	137	115	170	117	205	67	127	143	228	93	156	153	289	92	173
ENSG00000100311.12	PDGFB	10613	16372	12597	19373	16427	9129	12943	13468	8023	7060	17164	12215	10805	6958	12150	14638	7881	10590	12627	15209	9614	10470	7606	6799
ENSG00000100312.6	ACR	7	6	3	7	5	7	0	9	10	10	2	7	7	18	5	10	9	11	3	3	11	17	7	5
ENSG00000100314.3	CABP7	8	14	3	6	1	5	4	10	1	18	6	10	7	27	5	19	7	31	4	3	6	17	6	3
ENSG00000100316.11	RPL3	36419	134608	34634	87392	31912	61030	46790	75466	47079	141587	40074	88757	43805	120829	38709	108200	39758	171612	33354	79427	47444	142407	36588	79982
ENSG00000100319.11	ZMAT5	135	1048	129	634	104	484	174	577	223	1161	187	704	184	1041	148	691	144	1234	144	522	129	970	164	532
ENSG00000100320.18	RBFOX2	11419	8366	10836	8391	10859	6492	6782	4195	10125	5927	10037	4980	8702	6090	8186	6282	11475	6755	11144	7322	12627	6879	9350	5703
ENSG00000100321.10	SYNGR1	47	205	78	255	84	144	75	153	117	166	79	141	138	258	72	161	104	272	84	168	140	297	102	143
ENSG00000100324.9	TAB1	569	1504	601	1378	546	894	746	1092	853	1422	682	1006	644	1278	691	1398	701	1477	655	1130	775	1403	686	1153
ENSG00000100325.10	ASCC2	3390	4572	3163	3811	2651	2700	3603	3265	3536	3967	3685	2798	3361	3271	3397	4001	3010	3536	2933	3387	3126	3351	3074	3089
ENSG00000100330.11	MTMR3	2849	2279	2234	1967	2844	1724	2005	1439	2695	1676	1820	1037	2488	1648	2388	1884	2270	1246	2102	1697	2798	1506	2202	1355
ENSG00000100335.8	MIEF1	2749	2597	2769	2423	2458	1992	2601	1710	2788	1856	2670	1436	2395	1674	2528	2325	2591	1903	2607	2121	2799	1952	2803	2012
ENSG00000100336.13	APOL4	11	9	26	16	11	6	14	0	52	25	34	9	67	50	68	23	60	41	34	10	71	31	15	3
ENSG00000100342.16	APOL1	157	413	451	4139	129	795	373	2104	960	2207	389	3446	1552	3754	483	3251	439	4056	409	3690	555	2938	339	2172
ENSG00000100344.6	PNPLA3	11	20	7	9	7	33	12	13	14	23	14	9	18	23	12	17	13	10	6	13	11	14	11	17
ENSG00000100345.16	MYH9	239230	151563	215886	159474	214279	102900	235525	112182	206971	88686	231286	89854	188068	76051	251411	164942	146092	76113	176437	151903	189206	107636	180419	117505
ENSG00000100347.10	SAMM50	2492	4637	2362	3748	1996	2675	2759	3158	2542	4069	2385	2754	2460	3626	2446	3821	2409	4883	2105	2901	2729	3959	2318	2955
ENSG00000100348.5	TXN2	1950	7759	1363	4717	1679	3668	2200	4591	2241	8088	2149	4502	1973	6933	1798	5601	1832	8662	1561	4107	2155	6106	1702	4116
ENSG00000100350.10	FOXRED2	436	390	940	976	323	371	547	462	531	353	889	498	514	376	649	593	880	654	890	766	792	550	784	559
ENSG00000100353.13	EIF3D	7716	18714	8499	16386	6492	10213	10659	13425	8909	16692	10003	13252	7794	12884	8924	17104	9310	21413	8319	14384	9264	17451	8747	12796
ENSG00000100354.16	TNRC6B	2484	1363	2577	1493	2118	1161	1529	698	2623	1051	2079	827	2164	1050	1893	1041	2653	921	2445	1349	2598	1099	2283	1112
ENSG00000100359.16	SGSM3	2696	4416	2084	3233	2545	2396	2621	2458	3301	4194	2743	2428	3236	4520	2510	2984	2413	4008	2354	2699	2857	3952	2230	2329
ENSG00000100360.10	IFT27	338	1392	270	966	317	841	354	790	447	1202	219	633	384	1136	408	851	386	1389	338	669	425	1175	534	705
ENSG00000100364.14	KIAA0930	2235	3717	2178	2498	2168	2287	2373	2346	3436	3389	2519	1826	3804	4164	2463	2737	2112	3367	2115	2075	2425	2617	1967	1835
ENSG00000100365.10	NCF4	0	4	0	3	2	1	4	4	1	3	1	0	6	3	1	3	0	7	0	1	1	4	6	5
ENSG00000100368.9	CSF2RB	8152	8944	3252	3711	10227	6068	3798	2647	8591	5711	3656	2168	10239	8532	4404	3400	3402	3291	3499	3000	4013	4026	4806	3399
ENSG00000100372.10	SLC25A17	946	1878	854	1436	826	1051	1199	1399	806	1448	955	1193	734	1342	1010	1700	890	1735	805	1219	923	1423	1049	1229
ENSG00000100376.7	FAM118A	914	1959	1038	1812	931	1452	1459	1821	927	1190	994	1143	786	1340	1280	1810	877	1303	1066	1435	869	1707	1023	1376
ENSG00000100379.13	KCTD17	976	2652	750	1701	963	1405	1007	1708	1361	2317	1143	1317	1200	2440	984	2073	983	2337	852	1349	1027	2053	874	1378
ENSG00000100380.8	ST13	14828	19815	11619	17469	11937	13696	14063	12656	13359	17222	14466	13924	11746	17107	13910	19010	15541	18749	12677	15455	17348	20400	12521	14732
ENSG00000100387.8	RBX1	781	8650	730	5562	750	3724	1147	5234	991	8517	1002	5501	946	6882	823	6340	844	10371	745	4078	834	6970	946	4123
ENSG00000100393.9	EP300	8520	2900	7581	3864	8095	3130	4593	2038	6246	1440	6321	1445	4873	1488	6568	2776	5774	1176	6801	3104	6622	1713	6102	2416
ENSG00000100395.10	L3MBTL2	1113	2744	1193	2270	971	1639	1894	2182	1658	2296	1315	1617	1296	1898	1652	2811	1061	2314	1148	1986	1166	2060	1252	1868
ENSG00000100399.11	CHADL	5	50	4	36	6	30	4	51	13	54	8	21	10	50	14	43	3	24	5	30	10	26	10	23
ENSG00000100401.15	RANGAP1	6872	15827	8508	16746	5465	8670	9361	13548	6351	12016	9888	13608	5316	9084	8711	17464	7345	19981	7757	14317	8186	18530	7283	11862
ENSG00000100403.10	ZC3H7B	10492	13266	9528	12039	10979	8868	9673	8230	10841	7853	10273	6989	9174	7224	10349	10713	9801	9584	9812	11158	12536	11383	8881	9447
ENSG00000100410.3	PHF5A	1637	3164	1660	2713	1235	1712	2175	2390	1818	2566	2102	2387	1495	1936	1957	3272	1994	3159	1821	2558	1848	2744	2057	2316
ENSG00000100412.11	ACO2	2603	4660	2432	4155	2675	3015	3024	3009	3511	3683	2860	2632	3332	3617	2900	4190	2485	2481	2493	3692	2601	3358	2490	3330
ENSG00000100413.12	POLR3H	1441	3559	1715	2416	1054	1731	1479	1958	1730	2961	1720	1805	1313	2278	1411	2319	1411	2996	1504	1912	1564	2481	1545	1850
ENSG00000100416.8	TRMU	1352	2894	1522	2606	989	1367	1823	2111	1595	2834	2025	2067	1331	2253	1705	2281	1774	4002	1646	2010	1609	3071	1796	1863
ENSG00000100417.7	PMM1	170	901	124	426	201	460	157	426	245	902	146	364	249	829	142	524	160	941	150	335	134	675	179	369
ENSG00000100418.7	DESI1	5131	6457	3579	5145	4450	3955	3717	4270	4542	5414	4122	3532	3738	4771	4031	5387	3905	5323	3713	4516	4477	3927	4035	4253
ENSG00000100422.9	CERK	6261	9798	7184	10639	7162	6938	7609	8392	5698	5963	9169	7184	4810	5809	6695	9049	5872	6433	8076	9449	7032	6928	5992	5335
ENSG00000100425.14	BRD1	2776	1843	2256	2298	2026	1416	2359	1502	2115	1444	2631	1336	1985	1421	2404	1982	2049	1212	2417	1719	2663	1527	1945	1261
ENSG00000100426.6	ZBED4	3128	2341	2740	2342	2910	1746	2432	1381	2310	1385	3152	1143	1721	1217	2755	1776	2448	1349	2706	1871	2771	1410	2276	1291
ENSG00000100429.13	HDAC10	50	319	45	237	41	174	73	189	128	365	74	214	88	510	76	206	56	475	46	171	35	442	66	153
ENSG00000100439.6	ABHD4	1966	3222	926	1556	2169	2045	990	1060	2806	2520	1004	1003	3569	3165	889	1190	1061	1325	870	1070	1309	1325	830	868
ENSG00000100441.5	KHNYN	3401	4674	3075	5819	3423	4012	3258	3744	3747	3111	2988	3482	3203	2908	3483	5757	2423	2153	2655	4820	2939	3106	2388	2932
ENSG00000100442.6	FKBP3	1549	6681	1711	5873	1234	3910	2499	4727	2736	7058	1998	5216	2178	6820	2090	6251	2032	9442	1778	4781	1872	7435	2074	4480
ENSG00000100445.12	SDR39U1	235	513	190	491	120	308	268	347	278	402	237	426	201	449	298	493	270	495	230	453	271	533	307	415
ENSG00000100461.13	RBM23	3941	4386	3284	3968	3098	2568	3548	2713	3503	3478	3752	2578	3302	3297	3637	3723	3224	3536	3275	3153	3901	3469	3329	2859
ENSG00000100462.11	PRMT5	5010	4846	4097	4709	3315	3027	5142	3227	4273	3915	5151	3678	2971	3031	4825	5039	4510	4272	4346	4181	5169	4848	4218	4163
ENSG00000100473.11	COCH	6	18	11	11	11	7	6	9	12	12	8	3	7	4	13	8	8	7	10	6	8	9	15	10
ENSG00000100478.10	AP4S1	205	440	263	362	174	251	283	306	291	407	213	287	268	361	267	375	296	415	248	346	237	378	307	306
ENSG00000100479.8	POLE2	486	397	1043	903	331	257	820	568	350	402	950	676	261	217	734	602	1021	1275	990	837	907	843	876	483
ENSG00000100483.9	VCPKMT	246	522	347	414	213	354	346	393	379	436	254	292	283	442	298	423	241	443	270	341	273	414	301	323
ENSG00000100485.7	SOS2	4542	2272	3449	1920	4695	1974	4014	1637	3649	1281	2963	945	3334	1558	4743	2087	3212	984	3155	1679	3410	1154	3264	1275
ENSG00000100490.5	CDKL1	133	110	179	118	106	80	100	69	149	112	117	71	61	86	109	105	134	140	164	111	129	124	148	97
ENSG00000100503.19	NIN	9157	4242	9849	3816	8533	3239	7062	2629	6990	2639	7417	1977	5498	2738	9189	3365	7519	2865	8675	3414	7740	2957	8421	2724
ENSG00000100504.12	PYGL	1401	1806	1541	2186	1290	1184	1467	1274	1967	1695	1351	1368	1815	2049	1319	1690	1659	2614	1364	1849	1894	2224	1232	1247
ENSG00000100519.7	PSMC6	6749	9142	6203	6258	5204	5072	7264	5431	7227	7270	5252	4731	6401	6499	6236	6775	6363	7331	5146	5325	6156	6594	6435	5066
ENSG00000100522.4	GNPNAT1	4133	4229	4406	3875	3363	2854	3690	2488	4009	2465	3217	2580	2569	2026	4161	3598	3685	2926	3815	3250	3539	3265	3857	3025
ENSG00000100523.10	DDHD1	1008	1172	892	853	1078	877	1305	1042	942	681	700	539	745	643	1470	1151	794	567	906	886	697	612	851	609
ENSG00000100526.15	CDKN3	635	1217	1165	2107	241	479	1504	1346	660	846	1368	1645	343	333	1389	1572	1287	2046	1374	1708	1078	2307	1549	1376
ENSG00000100528.7	CNIH1	3308	7042	3196	5701	3411	4625	4219	4817	4229	6954	3681	4619	3527	7054	3996	6826	3549	6734	3335	5104	3366	6074	3273	4714
ENSG00000100532.7	CGRRF1	255	947	320	757	241	565	370	637	389	791	295	541	377	757	362	916	263	798	341	647	247	691	323	532
ENSG00000100554.7	ATP6V1D	3269	7732	2238	5130	3030	4869	3487	6010	3167	7547	2487	4195	2894	6981	3779	8372	2227	5536	2106	4238	2574	4944	2539	4351
ENSG00000100558.4	PLEK2	84	187	79	222	109	159	109	242	138	245	84	150	107	166	113	314	80	162	101	192	70	105	67	155
[truncated: 15,802 more rows]

## Sheet: Longitudinal diff analysis (OS)
id	log2FoldChange (OS1h vs Static)	pvalue (OS1h vs Static)	padj (OS1h vs Static)	log2FoldChange (OS4h vs Static)	pvalue (OS4h vs Static)	padj (OS4h vs Static)	log2FoldChange (OS12h vs Static)	pvalue (OS12h vs Static)	padj (OS12h vs Static)	log2FoldChange (OS24h vs Static)	pvalue (OS24h vs Static)	padj (OS24h vs Static)
TSPAN6	0.242932	0.612804	0.999998	0.389636	0.377603	0.999546	0.869912	0.100938	0.999929	-1.97153	4.85e-05	0.00927652
DPM1	-0.113565	0.82527	0.999998	0.343052	0.445135	0.999546	0.216612	0.688004	0.999929	-2.05819	4.74e-06	0.0021753
SCYL3	-0.134143	0.800364	0.999998	0.178131	0.740298	0.999546	0.0583823	0.918725	0.999929	-2.14222	6.32e-06	0.00237308
C1orf112	0.133052	0.782475	0.999998	-0.269132	0.539062	0.999546	-1.26326	0.0291143	0.999929	-2.0504	4.8e-06	0.0021753
CFH	0.103659	0.823601	0.999998	-0.180264	0.679511	0.999546	0.382838	0.462866	0.999929	-2.11913	8.81e-06	0.00282987
FUCA2	-0.0506018	0.937457	0.999998	0.0296577	0.959384	0.999546	-0.386676	0.551052	0.999929	-1.70169	0.000176319	0.0217882
GCLC	0.0140024	0.978703	0.999998	0.191046	0.699412	0.999546	0.396732	0.481954	0.999929	-2.03101	3.34e-06	0.00169306
NFYA	0.072899	0.885447	0.999998	0.251431	0.580509	0.999546	0.378735	0.478368	0.999929	-1.8978	8.38e-05	0.0129621
STPG1	0.0579349	0.912091	0.999998	0.0744039	0.88399	0.999546	0.188558	0.737998	0.999929	-2.08751	2.76e-06	0.00156436
NIPAL3	0.0144784	0.975827	0.999998	-0.175123	0.702505	0.999546	0.395902	0.497032	0.999929	-2.1478	0.000224647	0.0253857
LAS1L	-0.151797	0.75323	0.999998	-0.0863874	0.847812	0.999546	-0.51144	0.339631	0.999929	-2.37358	5.09e-05	0.00934728
ENPP4	0.249015	0.679628	0.999998	-0.502175	0.367396	0.999546	-0.389377	0.543935	0.999929	-1.78218	0.000187601	0.0225669
SEMA3F	0.0372364	0.939713	0.999998	-0.301335	0.53335	0.999546	-0.976556	0.068206	0.999929	-2.37311	1.95e-07	0.000531069
ANKIB1	0.0353937	0.949813	0.999998	-0.492434	0.345013	0.999546	-0.00326948	0.99594	0.999929	-2.1612	0.000449129	0.0381563
CYP51A1	0.115904	0.834865	0.999998	-0.830858	0.128403	0.999546	0.0316197	0.957043	0.999929	-1.97343	0.000131134	0.0171395
KRIT1	0.129488	0.821588	0.999998	-0.0996375	0.856058	0.999546	-0.0566794	0.925641	0.999929	-2.29143	1.48e-07	0.000524426
RAD52	-0.130066	0.799577	0.999998	0.101449	0.83193	0.999546	-0.32188	0.569859	0.999929	-2.1803	1.99e-06	0.00128896
BAD	-0.00135504	0.998845	0.999998	0.41368	0.65948	0.999546	0.712421	0.452123	0.999929	-2.20507	2.21e-06	0.00136599
LAP3	-0.0422593	0.946523	0.999998	-0.238672	0.666975	0.999546	-0.673286	0.261655	0.999929	-1.96986	8.81e-05	0.0131658
CD99	-0.105451	0.837304	0.999998	0.0738091	0.876849	0.999546	0.0688785	0.903567	0.999929	-1.91912	7.97e-05	0.0127405
HS3ST1	-0.500691	0.658149	0.999998	-2.0981	0.0572876	0.999546	-4.47712	0.00182823	0.283709	-2.2483	0.000103466	0.0146213
MAD1L1	-0.00876244	0.986493	0.999998	0.0552291	0.912983	0.999546	-0.218305	0.701019	0.999929	-2.50644	3.89e-05	0.00789524
LASP1	-0.0526655	0.907041	0.999998	-0.450477	0.305356	0.999546	0.132571	0.798428	0.999929	-2.2025	3.24e-05	0.00688452
SNX11	-0.11925	0.842656	0.999998	0.355645	0.488442	0.999546	0.355855	0.547695	0.999929	-2.21093	0.000436308	0.0373002
M6PR	-0.0338685	0.942254	0.999998	-0.234141	0.60102	0.999546	-0.280423	0.603246	0.999929	-2.34136	3.1e-07	0.000701665
KLHL13	0.068937	0.890393	0.999998	0.968488	0.0321359	0.999546	1.02435	0.0530622	0.999929	-2.12646	0.000279596	0.0283685
CYP26B1	0.60549	0.404703	0.999998	-2.16627	0.00261883	0.629961	-3.0889	0.000304352	0.0934632	-2.06603	3.24e-06	0.00169306
ICA1	-0.0502492	0.91484	0.999998	0.253966	0.577202	0.999546	0.5751	0.286724	0.999929	2.31349	4.99e-05	0.00929645
DBNDD1	0.153724	0.750027	0.999998	-0.1684	0.720173	0.999546	-0.110899	0.843782	0.999929	2.48357	6.13e-05	0.0106824
ALS2	0.0988583	0.876114	0.999998	-0.567358	0.333631	0.999546	-0.077141	0.907339	0.999929	3.78765	9.47e-06	0.00292524
CASP10	0.104685	0.825398	0.999998	-0.698769	0.112552	0.999546	-0.0703294	0.896165	0.999929	1.96106	2.51e-05	0.0055833
CFLAR	-0.110644	0.80632	0.999998	0.0314281	0.941037	0.999546	0.0989615	0.853822	0.999929	2.16009	4.93e-05	0.00929645
TFPI	0.211496	0.717704	0.999998	-0.155305	0.766186	0.999546	0.477935	0.413524	0.999929	-1.7387	0.000258623	0.0272517
NDUFAF7	0.00187936	0.996798	0.999998	0.0217395	0.960867	0.999546	0.250322	0.637187	0.999929	-1.8089	0.000109935	0.0150945
RBM5	-0.0520953	0.914579	0.999998	0.204959	0.661771	0.999546	0.0347589	0.949657	0.999929	2.85933	1.47e-05	0.00393072
MTMR7	0.163667	0.77423	0.999998	0.269694	0.602135	0.999546	0.542067	0.365243	0.999929	2.95351	2.5e-05	0.0055833
SLC7A2	0.00887437	0.988301	0.999998	0.936272	0.0917738	0.999546	1.31298	0.0418123	0.999929	2.62547	1.06e-05	0.00319865
ARF5	0.0956778	0.915761	0.999998	0.544241	0.52116	0.999546	0.608935	0.52525	0.999929	-2.18656	6.32e-07	0.000741416
SARM1	-0.275738	0.629871	0.999998	-0.776838	0.171553	0.999546	-0.388373	0.528941	0.999929	-1.89503	0.000465044	0.0391946
POLDIP2	-0.0294306	0.959931	0.999998	0.182791	0.736067	0.999546	0.0720025	0.905842	0.999929	-2.32253	2.36e-05	0.00543711
PLXND1	-0.00303941	0.994714	0.999998	-0.148429	0.73295	0.999546	-0.464585	0.376922	0.999929	3.6871	0.00020337	0.0238311
AK2	-0.0442945	0.92389	0.999998	0.0093768	0.982965	0.999546	-0.117199	0.824148	0.999929	1.9321	0.000524914	0.0427255
FKBP4	-0.0526655	0.919988	0.999998	-0.0572491	0.908679	0.999546	-0.307953	0.591988	0.999929	-2.73308	2.32e-05	0.00543711
KDM1A	0.187441	0.708901	0.999998	0.101126	0.826482	0.999546	0.0317077	0.952404	0.999929	-2.38171	7.12e-08	0.000484186
RBM6	0.0511378	0.918201	0.999998	0.0196561	0.966694	0.999546	-0.0966867	0.859197	0.999929	3.14796	3.66e-07	0.000711046
CAMKK1	0.00809533	0.989562	0.999998	-0.276188	0.623487	0.999546	0.0224361	0.972502	0.999929	3.17282	0.000503056	0.0414427
RECQL	-0.0141122	0.977783	0.999998	-0.41347	0.427383	0.999546	-0.087106	0.885189	0.999929	2.74057	1.75e-06	0.00119405
CCDC132	0.128472	0.803291	0.999998	-0.00167723	0.997287	0.999546	0.0274595	0.960544	0.999929	-2.78347	5.46e-07	0.000741416
HSPB6	-0.0945593	0.890334	0.999998	0.373603	0.544932	0.999546	0.464424	0.495477	0.999929	2.14465	7.09e-07	0.000741416
ARHGAP33	0.151068	0.772227	0.999998	0.292677	0.575748	0.999546	-0.104815	0.859265	0.999929	-2.61129	5.25e-07	0.000741416
NDUFAB1	0.025221	0.971463	0.999998	0.457252	0.483353	0.999546	0.403545	0.60351	0.999929	4.32606	6.11e-07	0.000741416
PDK4	0.315335	0.593083	0.999998	-0.55969	0.368791	0.999546	1.95531	0.000989137	0.187621	-2.57266	9.26e-07	0.000881402
ZMYND10	-0.00637377	0.997564	0.999998	1.20956	0.404215	0.999546	0.552413	0.71731	0.999929	-2.08507	4.63e-05	0.00899702
SLC25A13	-0.0109348	0.980996	0.999998	-0.0991105	0.826861	0.999546	-0.116694	0.826829	0.999929	-1.86377	8.63e-05	0.0131658
ST7	0.215548	0.686502	0.999998	0.149468	0.772203	0.999546	0.0141126	0.980358	0.999929	-2.06759	0.000359422	0.033011
CDC27	0.0737713	0.898059	0.999998	-0.285275	0.59607	0.999546	-0.149608	0.804804	0.999929	1.82325	0.000221201	0.0253857
HCCS	0.0033181	0.994792	0.999998	0.224783	0.636541	0.999546	0.20904	0.706807	0.999929	-1.78608	0.000328159	0.0314131
DVL2	-0.0807952	0.877976	0.999998	-0.0396351	0.937321	0.999546	-0.267724	0.647227	0.999929	-2.15755	6.54e-05	0.0111207
UPF1	-0.0106478	0.982441	0.999998	0.159292	0.717302	0.999546	-0.0810665	0.880516	0.999929	0.929567	0.0382885	0.724869
SKAP2	0.0519262	0.921275	0.999998	-0.25432	0.625166	0.999546	0.323143	0.60626	0.999929	-0.0460684	0.920484	0.999926
SLC25A5	-0.175123	0.793205	0.999998	0.0930429	0.873181	0.999546	-0.40322	0.547885	0.999929	0.233709	0.6632	0.999926
CCDC109B	0.27275	0.55801	0.999998	0.356411	0.427906	0.999546	-0.0365783	0.946547	0.999929	-1.33202	0.0038604	0.185422
HOXA11	0.0890719	0.870797	0.999998	-0.175122	0.7277	0.999546	0.668107	0.238579	0.999929	0.860588	0.0499693	0.836493
POLR2J	-0.0714507	0.936414	0.999998	0.476843	0.515246	0.999546	0.572703	0.452996	0.999929	-0.417206	0.496571	0.999926
DHX33	-0.0918886	0.860736	0.999998	-0.397653	0.412702	0.999546	-0.511782	0.389014	0.999929	0.484445	0.333129	0.999926
THSD7A	0.012327	0.986116	0.999998	-0.949488	0.167095	0.999546	-0.945025	0.193159	0.999929	0.400672	0.380305	0.999926
LIG3	-0.00525208	0.991407	0.999998	-0.110084	0.807435	0.999546	0.137622	0.799085	0.999929	0.210491	0.673323	0.999926
RPAP3	0.2279	0.629314	0.999998	-0.0507308	0.908883	0.999546	0.219208	0.676305	0.999929	0.426931	0.397254	0.999926
ACSM3	0.0541739	0.91331	0.999998	-0.977534	0.0462729	0.999546	-0.416558	0.462099	0.999929	-0.781638	0.0907204	0.999926
AC004381.6	0.0208791	0.96616	0.999998	-0.20327	0.667696	0.999546	-0.684247	0.238552	0.999929	-0.239609	0.669642	0.999926
CIAPIN1	-0.00189285	0.997545	0.999998	0.285066	0.627459	0.999546	0.23729	0.729199	0.999929	-1.05349	0.0235316	0.563144
FAM214B	-0.11972	0.819212	0.999998	0.527357	0.297257	0.999546	0.780225	0.190002	0.999929	0.250752	0.659257	0.999926
COPZ2	-0.0679219	0.906584	0.999998	0.31239	0.538573	0.999546	1.1244	0.0603751	0.999929	0.471755	0.365094	0.999926
PRKAR2B	0.0506764	0.916769	0.999998	-0.502779	0.315104	0.999546	-0.436948	0.447601	0.999929	0.058099	0.91125	0.999926
MSL3	-0.0338023	0.947807	0.999998	0.121737	0.809485	0.999546	0.5615	0.330644	0.999929	-0.167822	0.723986	0.999926
CREBBP	0.0644116	0.921702	0.999998	-0.366696	0.539021	0.999546	0.0569644	0.937258	0.999929	0.179795	0.835795	0.999926
GCFC2	0.19874	0.750509	0.999998	-0.263027	0.64683	0.999546	-0.0568016	0.929364	0.999929	-0.754964	0.160064	0.999926
WDR54	-0.0557228	0.949529	0.999998	0.217525	0.791893	0.999546	-0.221405	0.799764	0.999929	0.102441	0.820995	0.999926
CROT	0.108611	0.82233	0.999998	-0.308995	0.498823	0.999546	-0.137123	0.79975	0.999929	-4.01027	0.00419085	0.197115
KMT2E	0.13875	0.853954	0.999998	-0.576204	0.385932	0.999546	0.41433	0.602221	0.999929	-0.395398	0.43502	0.999926
RHBDD2	0.089263	0.897898	0.999998	0.751424	0.274169	0.999546	0.969362	0.209699	0.999929	0.115886	0.798644	0.999926
SOX8	0.562613	0.36446	0.999998	-0.110356	0.864526	0.999546	-0.262213	0.72333	0.999929	0.232579	0.649021	0.999926
IBTK	0.168434	0.778334	0.999998	0.0471446	0.931498	0.999546	0.174816	0.780992	0.999929	-0.120053	0.783181	0.999926
ZNF195	-0.0992452	0.835105	0.999998	0.187004	0.686495	0.999546	-0.0668591	0.903202	0.999929	1.02261	0.0210019	0.528766
MYCBP2	-0.0226858	0.973578	0.999998	-0.779197	0.21856	0.999546	0.167977	0.826063	0.999929	-2.50176	0.00152025	0.0946098
FBXL3	0.140468	0.765989	0.999998	-0.0102999	0.982678	0.999546	0.114078	0.830172	0.999929	0.638087	0.150575	0.999926
PDK2	0.0120752	0.980855	0.999998	-0.0666124	0.889544	0.999546	0.149463	0.791943	0.999929	-0.103037	0.820242	0.999926
ITGA3	0.00289795	0.995314	0.999998	-0.333055	0.468785	0.999546	-0.737746	0.167607	0.999929	0.0238637	0.968288	0.999926
ZFX	0.143892	0.836234	0.999998	-0.244203	0.707113	0.999546	0.0381769	0.956938	0.999929	-0.0151676	0.973317	0.999926
LAMP2	0.183342	0.733913	0.999998	-0.0949473	0.847577	0.999546	0.168202	0.771709	0.999929	0.373446	0.431434	0.999926
GGNBP2	0.021063	0.968163	0.999998	0.0111975	0.982296	0.999546	0.22847	0.693105	0.999929	0.452316	0.388794	0.999926
ITGA2B	-0.216552	0.91239	0.999998	-1.65276	0.521066	0.999546	-0.345308	0.87707	0.999929	0.302212	0.507318	0.999926
GDE1	0.133581	0.77135	0.999998	-0.0769319	0.858845	0.999546	-0.118945	0.822955	0.999929	0.161817	0.724555	0.999926
C19orf60	0.391671	0.675007	0.999998	0.56715	0.509495	0.999546	0.526422	0.584717	0.999929	0.515942	0.347712	0.999926
CRLF1	-0.148	0.794784	0.999998	0.394244	0.450676	0.999546	-0.182901	0.758885	0.999929	1.48471	0.0122074	0.380586
OSBPL7	0.00769434	0.989327	0.999998	0.224394	0.673456	0.999546	0.223565	0.715176	0.999929	0.136164	0.871037	0.999926
TMEM98	0.0627163	0.931949	0.999998	0.227296	0.748259	0.999546	0.201631	0.805852	0.999929	0.0852734	0.880207	0.999926
YBX2	-0.0939119	0.958917	0.999998	-0.368848	0.838283	0.999546	-0.979628	0.606916	0.999929	-0.0433208	0.934232	0.999926
SYNRG	0.0953232	0.871635	0.999998	-0.154387	0.780707	0.999546	0.331254	0.60775	0.999929	-0.289221	0.513294	0.999926
TMEM132A	0.183446	0.796238	0.999998	0.297291	0.671763	0.999546	0.0861106	0.911295	0.999929	-0.403989	0.361785	0.999926
AP2B1	0.0743043	0.87531	0.999998	-0.0860378	0.849795	0.999546	0.0689028	0.899615	0.999929	-0.548995	0.30237	0.999926
ZNF263	0.0252068	0.96333	0.999998	0.300668	0.553469	0.999546	0.191598	0.751575	0.999929	-0.0813211	0.857837	0.999926
CX3CL1	-0.209588	0.723271	0.999998	-0.920937	0.128532	0.999546	-0.648491	0.28842	0.999929	-0.155525	0.733707	0.999926
SPATA20	-0.0774567	0.879813	0.999998	0.00311397	0.995041	0.999546	-0.0191665	0.97329	0.999929	0.00770834	0.988878	0.999926
CACNA1G	0.35924	0.826129	0.999998	-0.353204	0.875388	0.999546	0.115379	0.947391	0.999929	-0.19075	0.692523	0.999926
TNFRSF12A	-0.0483015	0.95326	0.999998	0.520013	0.481802	0.999546	0.344552	0.66848	0.999929	0.120223	0.807908	0.999926
MAP3K9	0.331811	0.843927	0.999998	-3.30525	0.177751	0.999546	-1.08035	0.542332	0.999929	-0.138537	0.833319	0.999926
RALA	-0.00842064	0.985184	0.999998	0.0661585	0.881398	0.999546	-0.00374472	0.994296	0.999929	-0.616379	0.259577	0.999926
BAIAP2L1	-0.18098	0.737779	0.999998	-0.495171	0.346432	0.999546	-0.683221	0.273221	0.999929	-0.0946385	0.89272	0.999926
JHDM1D	-0.348328	0.549229	0.999998	-0.158392	0.794091	0.999546	-0.708994	0.321498	0.999929	0.354016	0.838079
ETV1	0.0887312	0.887768	0.999998	-1.54575	0.00751811	0.999546	-0.398722	0.540971	0.999929	-0.126804	0.776779	0.999926
AGK	-0.034312	0.940936	0.999998	0.0735492	0.866524	0.999546	-0.0861658	0.870954	0.999929	0.131716	0.807708	0.999926
ALDH3B1	-0.158879	0.833908	0.999998	0.149168	0.856789	0.999546	-0.721094	0.393666	0.999929	-0.193071	0.717201	0.999926
PHTF2	0.0706185	0.923023	0.999998	-0.188383	0.775358	0.999546	0.355519	0.613868	0.999929	0.0851167	0.859072	0.999926
FARP2	-0.0943769	0.868495	0.999998	-0.225452	0.673665	0.999546	-0.191866	0.763367	0.999929	-0.194934	0.709828	0.999926
GGCT	-0.1059	0.824713	0.999998	-0.0197276	0.965432	0.999546	-0.162859	0.764271	0.999929	-0.0961163	0.836007	0.999926
DBF4	0.0594142	0.9109	0.999998	-0.00778848	0.986834	0.999546	-0.869947	0.113874	0.999929	0.341392	0.506277	0.999926
TBXA2R	0.268501	0.713002	0.999998	0.264962	0.705355	0.999546	0.58434	0.432872	0.999929	-0.799251	0.204789	0.999926
IFRD1	0.00183864	0.996882	0.999998	0.572554	0.196611	0.999546	0.18763	0.732464	0.999929	-0.202775	0.653507	0.999926
COX10	0.0312371	0.952372	0.999998	0.0463301	0.923394	0.999546	0.0637866	0.909661	0.999929	0.510094	0.288157	0.999926
GTF2IRD1	0.0787414	0.888436	0.999998	0.376653	0.489581	0.999546	0.114325	0.846456	0.999929	0.00254582	0.997026	0.999926
PAF1	0.0248739	0.956237	0.999998	0.280051	0.511142	0.999546	0.23999	0.644069	0.999929	-0.449793	0.363463	0.999926
VPS41	0.0553545	0.922263	0.999998	-0.225077	0.677911	0.999546	0.354326	0.568996	0.999929	-0.547348	0.387156	0.999926
ARHGAP44	0.33085	0.555187	0.999998	0.313883	0.57665	0.999546	-0.344953	0.59179	0.999929	0.0100256	0.982845	0.999926
ELAC2	0.0689155	0.880124	0.999998	0.165924	0.697591	0.999546	0.117002	0.821717	0.999929	0.194888	0.660182	0.999926
SCIN	-0.572255	0.601038	0.999998	-0.513041	0.663818	0.999546	-0.247414	0.81007	0.999929	0.599858	0.256507	0.999926
ARSD	0.0441602	0.928185	0.999998	0.0627047	0.893551	0.999546	0.503594	0.356531	0.999929	-0.833275	0.0899758	0.999926
PNPLA4	-0.130227	0.815545	0.999998	0.272361	0.578769	0.999546	0.309844	0.600959	0.999929	0.0685874	0.911533	0.999926
ADIPOR2	-0.0288852	0.953897	0.999998	0.0226216	0.961167	0.999546	0.603341	0.277673	0.999929	0.639355	0.207695	0.999926
CDKL3	-0.603115	0.519451	0.999998	0.184091	0.824034	0.999546	0.263585	0.740585	0.999929	0.820239	0.0920003	0.999926
PRSS21	-0.159687	0.920469	0.999998	-0.336574	0.858812	0.999546	-0.653878	0.683931	0.999929	-0.581954	0.246967	0.999926
MARK4	-0.0387445	0.938992	0.999998	0.362618	0.43696	0.999546	0.452311	0.404933	0.999929	0.574879	0.277803	0.999926
PROM1	0.935574	0.394333	0.999998	0.0665491	0.958294	0.999546	1.4806	0.150928	0.999929	0.0869559	0.890056	0.999926
CCDC124	-0.148891	0.854266	0.999998	0.201267	0.789972	0.999546	0.0975665	0.904957	0.999929	-0.205495	0.719381	0.999926
CEACAM21	0.155991	0.839849	0.999998	-1.19817	0.15166	0.999546	-0.316419	0.690477	0.999929	-0.745455	0.360508	0.999926
PAFAH1B1	0.130859	0.819922	0.999998	0.225221	0.668593	0.999546	0.362021	0.549868	0.999929	-0.0115822	0.980191	0.999926
KIAA0100	0.0384208	0.943605	0.999998	-0.413607	0.436783	0.999546	-0.294346	0.61163	0.999929	0.508931	0.466344	0.999926
TRAPPC6A	0.247489	0.664178	0.999998	0.741392	0.201067	0.999546	1.01378	0.178041	0.999929	0.557009	0.399677	0.999926
CD79B	-0.294874	0.811451	0.999998	-0.822709	0.468123	0.999546	-0.829586	0.517441	0.999929	0.128614	0.847556	0.999926
ST7L	0.0549585	0.916678	0.999998	0.116696	0.810877	0.999546	0.00303755	0.99585	0.999929	0.150715	0.780241	0.999926
PAX6	0.355602	0.625859	0.999998	0.221219	0.753692	0.999546	0.232911	0.7608	0.999929	-0.106475	0.832233	0.999926
RPUSD1	0.0830632	0.912808	0.999998	0.428092	0.572555	0.999546	0.405678	0.623248	0.999929	0.510458	0.474931	0.999926
RHBDF1	0.0218418	0.970568	0.999998	-0.146608	0.788228	0.999546	-0.186515	0.772391	0.999929	0.40316	0.397757	0.999926
LUC7L	0.15073	0.747857	0.999998	0.507366	0.250763	0.999546	0.44368	0.425861	0.999929	0.0847641	0.863914	0.999926
CACNA2D2	-0.290195	0.829259	0.999998	1.02336	0.385543	0.999546	0.516866	0.676968	0.999929	-0.586186	0.199634	0.999926
BAIAP3	0.209716	0.862466	0.999998	-0.436524	0.743179	0.999546	0.0223491	0.986065	0.999929	-0.00263705	0.996721	0.999926
TSR3	0.126409	0.860561	0.999998	0.575505	0.414648	0.999546	0.668577	0.365983	0.999929	0.303199	0.548592	0.999926
PIGQ	0.111198	0.851295	0.999998	0.26484	0.642436	0.999546	0.0662773	0.920291	0.999929	0.235823	0.647094	0.999926
CRAMP1L	-0.0386531	0.933713	0.999998	0.09189	0.835017	0.999546	-0.139981	0.791781	0.999929	0.386771	0.846793
TEAD3	0.185335	0.780223	0.999998	0.647004	0.278623	0.999546	0.626156	0.345008	0.999929	-0.0520834	0.906801	0.999926
SELE	-0.279542	0.666247	0.999998	2.44505	0.000896731	0.33655	0.45851	0.447198	0.999929	0.023142	0.979063	0.999926
DNAJC11	-0.135846	0.790832	0.999998	-0.170356	0.747075	0.999546	-0.120539	0.849418	0.999929	-0.282075	0.610589	0.999926
MYLIP	0.174492	0.73222	0.999998	0.0415302	0.934361	0.999546	0.336677	0.551906	0.999929	0.169712	0.753402	0.999926
NOX1	1.5896	0.229474	0.999998	1.77912	0.19828	0.999546	1.39354	0.383448	0.999929	0.277205	0.699038	0.999926
E2F2	-0.136387	0.791526	0.999998	-1.67147	0.00114539	0.384451	-1.90106	0.00137718	0.236613	-2.11733	0.399976
PSMB1	0.0341805	0.956894	0.999998	0.373747	0.53546	0.999546	0.38763	0.611038	0.999929	0.356282	0.521808	0.999926
SYN1	-0.682821	0.625218	0.999998	-0.776265	0.527949	0.999546	0.25073	0.82291	0.999929	0.129228	0.852116	0.999926
JARID2	0.0686134	0.917903	0.999998	-1.11878	0.0996747	0.999546	-0.0877952	0.906092	0.999929	0.179505	0.705123	0.999926
CDKL5	0.0447018	0.964521	0.999998	-1.59147	0.109363	0.999546	0.301404	0.783524	0.999929	0.0915733	0.863347	0.999926
CDK11A	-0.103216	0.82809	0.999998	0.0361294	0.935601	0.999546	-0.0699849	0.896129	0.999929	1.26576	0.165562	0.999926
NADK	0.0454293	0.920157	0.999998	0.0479316	0.910732	0.999546	-0.0943023	0.857619	0.999929	-0.0192198	0.967883	0.999926
CYTH3	-0.0577804	0.91613	0.999998	-0.128723	0.811376	0.999546	0.236295	0.693568	0.999929	-4.04415	0.220937
ADAM22	0.185791	0.779925	0.999998	-0.372642	0.592962	0.999546	-0.671174	0.369059	0.999929	-0.179315	0.790717	0.999926
SYPL1	0.11252	0.81751	0.999998	0.172557	0.707949	0.999546	0.228396	0.679807	0.999929	-0.170025	0.920677
CYB561	0.0705596	0.902192	0.999998	0.153217	0.768627	0.999546	0.313576	0.597156	0.999929	0.166412	0.714551	0.999926
SPAG9	-0.0682354	0.911765	0.999998	0.232262	0.684242	0.999546	0.767592	0.244022	0.999929	-0.845348	0.134252	0.999926
CELSR3	0.159598	0.869647	0.999998	-1.0916	0.375714	0.999546	-0.972997	0.392753	0.999929	-0.345028	0.608049	0.999926
AASS	0.0468862	0.93641	0.999998	-0.757235	0.216499	0.999546	-0.370757	0.573631	0.999929	0.0839232	0.894635	0.999926
PLEKHG6	0.690279	0.511025	0.999998	-1.18091	0.378722	0.999546	-0.299973	0.802675	0.999929	0.0403685	0.928652	0.999926
SS18L2	0.0887277	0.894847	0.999998	0.41429	0.532717	0.999546	0.674012	0.372126	0.999929	-0.611403	0.476247	0.999926
MPND	0.115079	0.848254	0.999998	0.370761	0.544542	0.999546	0.337237	0.636219	0.999929	0.421136	0.53683	0.999926
MGST1	0.180279	0.716843	0.999998	0.240512	0.633848	0.999546	0.50025	0.415259	0.999929	-0.212797	0.696122	0.999926
CRY1	0.157684	0.782899	0.999998	0.161195	0.764708	0.999546	-0.146989	0.798123	0.999929	-0.536131	0.255514	0.999926
NFIX	0.0271459	0.956282	0.999998	-0.586405	0.224801	0.999546	-0.243929	0.671448	0.999929	-1.00999	0.0309846	0.663675
ST3GAL1	-0.191358	0.695756	0.999998	-0.697412	0.152908	0.999546	-0.156033	0.779622	0.999929	0.601571	0.376176	0.999926
MMP25	0.043268	0.970547	0.999998	-0.376171	0.760665	0.999546	-0.338158	0.786201	0.999929	0.171785	0.709948	0.999926
IL32	-0.301516	0.686935	0.999998	0.0931993	0.881644	0.999546	-0.153995	0.838648	0.999929	0.00597686	0.990337	0.999926
PKD1	0.110935	0.819458	0.999998	-0.0676408	0.886434	0.999546	-0.568588	0.306417	0.999929	0.272107	0.598274	0.999926
MAPK8IP2	-0.0780396	0.956178	0.999998	-0.114974	0.929588	0.999546	-0.0308903	0.981832	0.999929	0.0322861	0.940882	0.999926
MED24	0.0872914	0.848167	0.999998	0.00790265	0.985253	0.999546	-0.0789303	0.879505	0.999929	0.405873	0.457954	0.999926
RHOBTB2	0.0202755	0.965697	0.999998	-0.113545	0.800748	0.999546	0.100146	0.850271	0.999929	-0.464359	0.46001	0.999926
HEATR5B	0.0593418	0.916383	0.999998	-0.13509	0.811891	0.999546	0.323089	0.610212	0.999929	-0.0974568	0.823109	0.999926
SEC62	0.102486	0.838513	0.999998	-0.00358539	0.993609	0.999546	0.234848	0.656414	0.999929	0.413525	0.676618	0.999926
RPS20	-0.118932	0.888339	0.999998	0.51716	0.440864	0.999546	0.63472	0.419978	0.999929	0.44024	0.354201	0.999926
CSDE1	0.105163	0.857499	0.999998	-0.0860891	0.87603	0.999546	0.228282	0.707145	0.999929	0.0419249	0.940216	0.999926
UBE3C	0.080881	0.890265	0.999998	-0.100276	0.857499	0.999546	0.026956	0.966409	0.999929	0.608072	0.190859	0.999926
REV3L	-0.0123353	0.985857	0.999998	-0.920751	0.139964	0.999546	-0.290678	0.709606	0.999929	0.189542	0.811753	0.999926
MASP2	-0.0990901	0.907301	0.999998	-0.279272	0.786792	0.999546	-0.504566	0.614619	0.999929	-1.04749	0.603915
FAM76A	0.100931	0.835105	0.999998	0.333779	0.469591	0.999546	0.0272698	0.960931	0.999929	0.594444	0.186565	0.999926
TRAF3IP3	-0.229902	0.702007	0.999998	2.06357	0.000132032	0.127041	2.85733	2.67e-06	0.00507682	2.55911	0.0223746	0.548984
POMT2	-0.0164147	0.974904	0.999998	0.325824	0.513199	0.999546	0.277742	0.615561	0.999929	-0.433289	0.552336	0.999926
VTA1	0.113827	0.821163	0.999998	0.0387775	0.93372	0.999546	0.325766	0.541026	0.999929	0.0119622	0.98892	0.999926
BAZ1B	0.148328	0.815473	0.999998	-0.33854	0.565936	0.999546	-0.256376	0.710698	0.999929	0.362072	0.493028	0.999926
RANBP9	0.000164391	0.999741	0.999998	0.268863	0.571812	0.999546	0.0734651	0.894315	0.999929	-0.250184	0.617806	0.999926
ETV7	-0.326992	0.814675	0.999998	-0.297264	0.79962	0.999546	-3.18002	0.0274979	0.979874	0.909337	0.0771589	0.999926
SPRTN	0.12878	0.825982	0.999998	-0.0671561	0.902138	0.999546	-0.119197	0.83783	0.999929	-0.436058	0.704566	0.999926
METTL13	-0.0849982	0.866052	0.999998	-0.00955976	0.984059	0.999546	-0.199068	0.731104	0.999929	-0.0105349	0.983213	0.999926
DYRK4	-0.0204997	0.978497	0.999998	0.187163	0.795369	0.999546	0.367237	0.65987	0.999929	0.253262	0.732171	0.999926
ZNF207	0.125746	0.784567	0.999998	0.167752	0.709119	0.999546	0.126787	0.817954	0.999929	0.0388409	0.957817	0.999926
UQCRC1	0.0183058	0.97229	0.999998	0.227758	0.662761	0.999546	0.0671995	0.919695	0.999929	-0.19667	0.723166	0.999926
STARD3NL	-0.036316	0.939577	0.999998	0.225743	0.60529	0.999546	0.652083	0.238439	0.999929	0.273475	0.546641	0.999926
CD9	-0.0378306	0.950087	0.999998	0.155851	0.786696	0.999546	0.271567	0.700569	0.999929	-0.550018	0.727601
NCAPD2	0.117878	0.821891	0.999998	-0.378516	0.481104	0.999546	-1.11746	0.0698608	0.999929	-0.0605101	0.962385	0.999926
IFFO1	-0.00606733	0.991545	0.999998	0.0961568	0.860009	0.999546	-0.0346192	0.954685	0.999929	0.204734	0.753362	0.999926
GIPR	-1.26549	0.661962	0.999998	0.415883	0.845019	0.999546	-0.234635	0.919943	0.999929	-0.201302	0.710188	0.999926
PHF7	-0.306404	0.6058	0.999998	-0.273002	0.670998	0.999546	-0.443718	0.474035	0.999929	0.111175	0.804101	0.999926
SEMA3G	-0.319901	0.497222	0.999998	0.509596	0.263827	0.999546	1.07696	0.047462	0.999929	0.53063	0.420478	0.999926
NISCH	0.115426	0.798982	0.999998	0.0457124	0.916089	0.999546	0.291668	0.581169	0.999929	2.9326	0.00484988	0.214737
STAB1	0.0827118	0.86421	0.999998	-0.0398124	0.932818	0.999546	-0.153801	0.785223	0.999929	-0.218501	0.667691	0.999926
FUZ	0.0199035	0.983124	0.999998	-0.188817	0.833139	0.999546	-0.790329	0.384485	0.999929	0.223089	0.657153	0.999926
SLC6A13	3.93479	0.227625	0.999998	3.10309	0.457817	0.999546	4.58077	0.0976739	0.999929	1.00139	0.614055	0.999926
IDS	-0.00237228	0.99639	0.999998	-0.0187176	0.969934	0.999546	0.806407	0.157406	0.999929	-2.00256	0.00208009	0.120832
PRSS3	-0.218063	0.765609	0.999998	0.299599	0.638853	0.999546	-0.0476635	0.942093	0.999929	-0.0163525	0.980048	0.999926
ZNF200	-0.223493	0.643474	0.999998	0.129756	0.778468	0.999546	-0.117377	0.835209	0.999929	-1.05049	0.412805	0.999926
CD4	0.583363	0.722005	0.999998	0.450592	0.80884	0.999546	-0.238227	0.900001	0.999929	0.0575007	0.932325	0.999926
LRRC23	0.117915	0.839486	0.999998	0.476376	0.385331	0.999546	0.802743	0.226755	0.999929	0.717311	0.482039	0.999926
BTK	0.398167	0.609025	0.999998	1.25797	0.0769896	0.999546	2.91096	1.34e-05	0.0148866	-0.14264	0.758284	0.999926
HFE	-0.142081	0.78896	0.999998	-0.498189	0.314822	0.999546	-0.138823	0.806808	0.999929	-0.142022	0.746273	0.999926
SCMH1	0.0329729	0.945479	0.999998	-0.267975	0.556044	0.999546	-0.138448	0.802939	0.999929	0.213032	0.703981	0.999926
FYN	-0.00854292	0.985524	0.999998	-0.419245	0.336149	0.999546	-0.207422	0.690884	0.999929	-0.581395	0.427083	0.999926
HIVEP2	-0.00569086	0.993478	0.999998	-0.525483	0.423309	0.999546	-0.186613	0.816657	0.999929	0.201461	0.669975	0.999926
FMO1	0.270504	0.87041	0.999998	0.739915	0.643134	0.999546	-0.768273	0.693423	0.999929	0.33359	0.506074	0.999926
TCEB3	0.158422	0.771954	0.999998	-0.0274779	0.954377	0.999546	0.165662	0.76763	0.999929	1.01261	0.095807	0.999926
LYPLA2	0.194205	0.756604	0.999998	0.479336	0.470234	0.999546	0.690527	0.343265	0.999929	-0.0667475	0.950194	0.999926
CLCN6	-0.0919385	0.844201	0.999998	-0.091308	0.83784	0.999546	0.516601	0.330354	0.999929	-0.127832	0.812442	0.999926
MRC2	0.0636822	0.893895	0.999998	0.128284	0.799306	0.999546	0.0101976	0.986203	0.999929	0.0265108	0.982629	0.999926
TSPAN9	0.011849	0.981843	0.999998	0.161273	0.752491	0.999546	0.261764	0.642103	0.999929	0.308216	0.651511	0.999926
BTBD7	-0.0859511	0.906474	0.999998	-0.371658	0.591263	0.999546	0.523686	0.493277	0.999929	0.0450372	0.937981	0.999926
APBA3	0.119315	0.869397	0.999998	0.241571	0.71764	0.999546	0.370378	0.631289	0.999929	0.356731	0.521006	0.999926
MKS1	-0.0601103	0.909711	0.999998	0.266577	0.574326	0.999546	-0.0064359	0.990849	0.999929	-0.0689186	0.899406	0.999926
ABHD5	-0.00408183	0.993152	0.999998	0.117418	0.795608	0.999546	0.0366259	0.945447	0.999929	0.00364027	0.994488	0.999926
KAL1	0.124609	0.862551	0.999998	-0.0175791	0.977578	0.999546	0.742936	0.271479	0.999929	0.185696	0.720479	0.999926
AKAP8L	-0.000123837	0.999796	0.999998	0.0271832	0.951171	0.999546	0.251484	0.642138	0.999929	-0.0186262	0.987746	0.999926
MBTD1	-0.0313625	0.953089	0.999998	-0.370025	0.457464	0.999546	-0.0437906	0.940797	0.999929	-0.225714	0.694252	0.999926
UTP18	-0.0255011	0.96182	0.999998	0.144356	0.772833	0.999546	-0.0698661	0.907461	0.999929	-0.335741	0.478345	0.999926
RNF216	0.0683418	0.903718	0.999998	-0.304037	0.577666	0.999546	0.0890362	0.888548	0.999929	-0.556077	0.708719	0.999926
TTC19	-0.0176008	0.969261	0.999998	0.119494	0.781621	0.999546	0.433209	0.406476	0.999929	-0.169478	0.697602	0.999926
PTBP1	0.0527493	0.907039	0.999998	-0.212432	0.617556	0.999546	-0.0410357	0.937013	0.999929	0.0581224	0.897271	0.999926
DPF1	-0.141355	0.80897	0.999998	-0.017575	0.976346	0.999546	-0.512174	0.436289	0.999929	0.706642	0.209887	0.999926
SYT7	-0.903354	0.506587	0.999998	-1.14695	0.42051	0.999546	-2.4316	0.18522	0.999929	0.247295	0.579679	0.999926
LARS2	-0.0127693	0.979456	0.999998	-0.273991	0.560285	0.999546	-0.334738	0.538914	0.999929	0.0471137	0.943716	0.999926
PIK3C2A	-0.11337	0.885888	0.999998	-0.80714	0.267072	0.999546	0.380361	0.651808	0.999929	0.233618	0.672012	0.999926
PLAUR	-0.0648107	0.917778	0.999998	-0.168171	0.771821	0.999546	-0.860677	0.174589	0.999929	0.0246308	0.964461	0.999926
ANLN	0.11432	0.871024	0.999998	-0.657541	0.34658	0.999546	-1.32104	0.0839665	0.999929	-0.0162207	0.98123	0.999926
WIZ	0.112846	0.804529	0.999998	0.245399	0.57334	0.999546	0.263125	0.614433	0.999929	-0.230927	0.778733	0.999926
RABGAP1	0.0489665	0.922365	0.999998	-0.357977	0.482286	0.999546	0.177819	0.763721	0.999929	0.133699	0.784294	0.999926
DCN	0.00865032	0.992839	0.999998	-0.202001	0.814284	0.999546	-0.0239438	0.978712	0.999929	2.72722	5.56e-06	0.00237308
QPCTL	0.104067	0.865247	0.999998	0.203677	0.732669	0.999546	0.358144	0.625767	0.999929	0.325474	0.505073	0.999926
PPP5C	0.0330817	0.944395	0.999998	-0.212523	0.637861	0.999546	-0.344808	0.52803	0.999929	0.201532	0.658373	0.999926
CEP68	0.00352064	0.994141	0.999998	-0.677788	0.129762	0.999546	-0.343471	0.51555	0.999929	-0.259216	0.646898	0.999926
MAP4K3	-0.0206544	0.968209	0.999998	-0.0942534	0.84721	0.999546	-0.103299	0.855667	0.999929	0.242523	0.629185	0.999926
ZBTB32	0.33093	0.785614	0.999998	0.349267	0.797712	0.999546	-0.119899	0.928915	0.999929	-2.50006	0.0605976	0.908163
TMEM159	-0.196885	0.747868	0.999998	-0.462173	0.414828	0.999546	0.00922089	0.988949	0.999929	-0.0195435	0.97026	0.999926
BRCA1	0.19124	0.771957	0.999998	-0.817065	0.173775	0.999546	-1.41801	0.0447648	0.999929	-0.240123	0.636054	0.999926
ERCC1	-0.0542692	0.931063	0.999998	0.204608	0.736503	0.999546	0.152309	0.822006	0.999929	0.0499417	0.94574	0.999926
MBTPS2	0.159892	0.773821	0.999998	-0.141008	0.786364	0.999546	-0.0236536	0.969352	0.999929	0.091709	0.845595	0.999926
PRICKLE3	-0.127287	0.821242	0.999998	0.0409922	0.937124	0.999546	0.264286	0.653443	0.999929	-0.207062	0.708165	0.999926
LTF	-0.105702	0.941609	0.999998	-2.39109	0.223517	0.999546	-2.22698	0.275666	0.999929	0.498691	0.270677	0.999926
EXTL3	0.0686061	0.890042	0.999998	-0.372969	0.430475	0.999546	-0.152533	0.786892	0.999929	0.129972	0.825882	0.999926
ELOVL5	0.0040861	0.994008	0.999998	0.269292	0.608178	0.999546	0.501837	0.399904	0.999929	-1.61517	0.00130403	0.0844081
KDM5D	-0.0400935	0.938512	0.999998	0.0777371	0.878727	0.999546	0.204354	0.714149	0.999929	0.100984	0.846116	0.999926
CALCOCO1	-0.0026589	0.99563	0.999998	0.0176283	0.969519	0.999546	0.415478	0.434352	0.999929	1.18238	0.560752
UBR7	0.00196232	0.996706	0.999998	0.277803	0.533754	0.999546	-0.555692	0.315472	0.999929	-0.499016	0.452365	0.999926
MAP4K5	0.0533834	0.925386	0.999998	0.128271	0.812017	0.999546	0.150692	0.802382	0.999929	1.36113	0.00269862	0.146145
EHD3	-0.0818402	0.869386	0.999998	-0.298246	0.562137	0.999546	0.699882	0.206683	0.999929	0.506365	0.255138	0.999926
PSMC4	-0.174321	0.741587	0.999998	0.354065	0.422313	0.999546	0.368394	0.498614	0.999929	-0.147998	0.751924	0.999926
MAN2B2	0.00844906	0.985431	0.999998	-0.0809646	0.854454	0.999546	-0.0470858	0.928632	0.999929	-0.979016	0.275598	0.999926
SLC7A14	0.25891	0.718015	0.999998	-0.954107	0.18376	0.999546	-0.228478	0.752782	0.999929	2.56124	0.600882
CLDN11	0.09325	0.865456	0.999998	-0.269168	0.605421	0.999546	-0.9291	0.102793	0.999929	1.01316	0.0384862	0.727598
SLC25A39	0.0684247	0.929859	0.999998	0.459671	0.53705	0.999546	0.0519358	0.948264	0.999929	-0.0445935	0.93923	0.999926
MVP	-0.0840237	0.877431	0.999998	0.00541153	0.991559	0.999546	-0.0397603	0.946709	0.999929	-0.194171	0.678064	0.999926
NUB1	0.0162861	0.972513	0.999998	0.0780678	0.86554	0.999546	0.224974	0.673799	0.999929	-1.42021	0.55254
PGM3	0.0987878	0.837633	0.999998	-0.064717	0.883168	0.999546	0.564612	0.27919	0.999929	0.633969	0.312607	0.999926
RWDD2A	-0.0522234	0.915937	0.999998	0.601995	0.214884	0.999546	0.984501	0.0767068	0.999929	-0.0225419	0.964451	0.999926
CLK1	-0.245817	0.607707	0.999998	0.331012	0.441326	0.999546	0.232616	0.655133	0.999929	-0.246818	0.604333	0.999926
POLR3B	0.0545178	0.927283	0.999998	-0.237218	0.662464	0.999546	0.0333678	0.956243	0.999929	0.0195382	0.965087	0.999926
ANGEL1	-0.022015	0.96241	0.999998	-0.508236	0.253163	0.999546	-0.188729	0.736541	0.999929	0.246965	0.743518	0.999926
RNF14	0.0915199	0.847627	0.999998	0.357051	0.422259	0.999546	0.630142	0.23064	0.999929	-0.299488	0.877139
DNASE1L1	-0.171271	0.758923	0.999998	0.0214694	0.966349	0.999546	0.1257	0.82436	0.999929	0.064258	0.894467	0.999926
DDX11	-0.0413382	0.929021	0.999998	-0.416158	0.34484	0.999546	-1.08058	0.046619	0.999929	0.475336	0.429267	0.999926
HEBP1	0.0836701	0.91075	0.999998	0.0844525	0.904841	0.999546	0.0916046	0.906046	0.999929	0.604872	0.195628	0.999926
GPRC5A	0.213454	0.703199	0.999998	-1.31022	0.0162023	0.999546	-1.15025	0.0581674	0.999929	0.155181	0.743099	0.999926
MAMLD1	0.0323857	0.960721	0.999998	-0.334353	0.584185	0.999546	-0.200128	0.772105	0.999929	0.476936	0.310075	0.999926
TACC3	0.0151513	0.97511	0.999998	-0.190457	0.67587	0.999546	-1.56961	0.00364222	0.386504	0.562046	0.429515	0.999926
UFL1	0.116158	0.864816	0.999998	0.125626	0.849542	0.999546	0.628056	0.36886	0.999929	0.30681	0.644832	0.999926
POLA2	0.0534077	0.907709	0.999998	-0.231189	0.596994	0.999546	-0.992862	0.0591438	0.999929	-0.202359	0.681498	0.999926
ZC3H3	0.160594	0.735895	0.999998	0.314787	0.474928	0.999546	0.0208114	0.968901	0.999929	0.108155	0.81512	0.999926
CAPN1	0.000519138	0.999188	0.999998	0.0305593	0.947468	0.999546	0.250269	0.66419	0.999929	0.916851	0.138015	0.999926
MDH1	-0.0217444	0.966236	0.999998	0.193792	0.670237	0.999546	0.171376	0.751976	0.999929	0.241115	0.59328	0.999926
SLC30A9	0.124421	0.814548	0.999998	0.0652174	0.898153	0.999546	0.238792	0.670614	0.999929	0.156044	0.7537	0.999926
MTMR11	-0.123117	0.79721	0.999998	-0.192893	0.675073	0.999546	-0.175134	0.751381	0.999929	-0.341389	0.552758	0.999926
COX15	-0.0663206	0.885439	0.999998	0.095929	0.830565	0.999546	0.186186	0.734664	0.999929	0.142786	0.808269	0.999926
CCDC88C	0.165178	0.804951	0.999998	-1.82103	0.00451345	0.880305	-0.20681	0.768416	0.999929	0.393574	0.379846	0.999926
YAF2	0.13164	0.791389	0.999998	0.209877	0.645403	0.999546	0.269018	0.618829	0.999929	-0.285604	0.508178	0.999926
ZMYND11	0.090159	0.882202	0.999998	0.421969	0.461125	0.999546	0.492063	0.443548	0.999929	-0.834953	0.19272	0.999926
WAS	-0.65508	0.790547	0.999998	-0.276902	0.893918	0.999546	1.18374	0.470564	0.999929	-2.27324	0.194469
DPEP1	-0.0908142	0.95422	0.999998	1.09933	0.396841	0.999546	-0.0555802	0.970903	0.999929	-0.308672	0.516441	0.999926
BID	-0.0158873	0.981085	0.999998	0.39837	0.541424	0.999546	0.363616	0.627979	0.999929	0.475532	0.547899	0.999926
MATR3	0.247793	0.694848	0.999998	-0.0548187	0.925193	0.999546	-0.176351	0.778009	0.999929	-0.870813	0.105051	0.999926
XYLT2	-0.0845841	0.867045	0.999998	-0.438255	0.364048	0.999546	-0.186666	0.763466	0.999929	-1.9168	0.00393043	0.187461
RGPD5	-1.67194	0.233127	0.999998	-1.42431	0.320807	0.999546	-1.39702	0.354199	0.999929	0.135097	0.757844	0.999926
NUDCD3	-0.0372077	0.935245	0.999998	-0.0909345	0.833453	0.999546	-0.0268688	0.959482	0.999929	0.421032	0.404183	0.999926
ISL1	-0.0908054	0.918422	0.999998	0.317628	0.699863	0.999546	0.231517	0.784904	0.999929	0.909137	0.252536	0.999926
GLT8D1	-0.0105552	0.981969	0.999998	0.271723	0.524871	0.999546	0.593076	0.279946	0.999929	0.111326	0.861062	0.999926
ATP2C1	0.0262749	0.957148	0.999998	-0.0289173	0.950391	0.999546	0.32131	0.555522	0.999929	-0.582043	0.207454	0.999926
IGF1	-2.84411	0.129773	0.999998	-0.063483	0.967827	0.999546	-0.9562	0.541674	0.999929	-0.118466	0.793721	0.999926
SLC38A5	-0.135837	0.834814	0.999998	-0.0718506	0.903802	0.999546	-0.550613	0.376117	0.999929	0.189725	0.701306	0.999926
MAGIX	0.460563	0.622478	0.999998	0.520278	0.597598	0.999546	0.903937	0.369626	0.999929	0.698121	0.572907	0.999926
RALBP1	0.13787	0.820762	0.999998	-0.108511	0.850875	0.999546	0.0908806	0.887031	0.999929	0.204649	0.739279	0.999926
RUFY3	-0.18025	0.714872	0.999998	-0.113033	0.822104	0.999546	-0.419282	0.466827	0.999929	-1.50079	0.0116683	0.367619
CNTN1	-0.0582746	0.947988	0.999998	0.732481	0.389077	0.999546	0.914611	0.261871	0.999929	-0.240309	0.671933	0.999926
SLC11A1	-0.676897	0.739427	0.999998	-0.493728	0.781057	0.999546	-0.249075	0.897531	0.999929	-0.0890909	0.86042	0.999926
WWTR1	0.141317	0.809056	0.999998	0.235883	0.665513	0.999546	0.818745	0.187124	0.999929	0.501564	0.337381	0.999926
AGPS	0.0483124	0.926099	0.999998	-0.180609	0.705245	0.999546	0.0472356	0.935576	0.999929	-2.25179	0.318703
CXorf56	0.00964227	0.983354	0.999998	0.200915	0.649001	0.999546	0.140859	0.7898	0.999929	0.0128892	0.979329	0.999926
TTC27	0.1611	0.729233	0.999998	0.207303	0.640469	0.999546	0.000585298	0.999106	0.999929	0.371036	0.47556	0.999926
ZNF582	-0.106913	0.851923	0.999998	0.342341	0.524148	0.999546	0.504984	0.399938	0.999929	0.4255	0.422816	0.999926
VSIG2	-0.329158	0.634268	0.999998	-0.604397	0.385922	0.999546	-1.27143	0.08004	0.999929	0.699086	0.117204	0.999926
PHLDB1	-0.16764	0.712615	0.999998	0.55776	0.191903	0.999546	0.0413451	0.937347	0.999929	-0.557016	0.228323	0.999926
PRDM11	-0.099834	0.862135	0.999998	0.265341	0.614369	0.999546	0.514941	0.364405	0.999929	0.33338	0.529606	0.999926
SNAI2	0.00116274	0.998685	0.999998	-0.294803	0.682006	0.999546	-0.208969	0.770452	0.999929	0.874642	0.114561	0.999926
CD74	0.976672	0.611882	0.999998	1.10392	0.505646	0.999546	-0.33557	0.856154	0.999929	-0.0687061	0.881524	0.999926
HGF	0.0231611	0.984544	0.999998	-0.900257	0.474936	0.999546	-0.89524	0.410603	0.999929	0.145881	0.743662	0.999926
ZRANB1	0.184107	0.756064	0.999998	0.128805	0.819135	0.999546	0.186535	0.763179	0.999929	-1.13241	0.122292	0.999926
NCDN	0.017776	0.976602	0.999998	0.0348392	0.9544	0.999546	0.206578	0.758325	0.999929	-1.62672	0.00630295	0.246921
GPR124	0.0015046	0.997445	0.999998	-0.225728	0.605657	0.999546	-0.194398	0.712924	0.999929	-0.450706	0.544579	0.999926
ZFP64	0.0239812	0.959363	0.999998	-0.396542	0.373135	0.999546	0.320344	0.547705	0.999929	0.0228822	0.962735	0.999926
MNAT1	0.103234	0.831249	0.999998	0.35168	0.440986	0.999546	0.412755	0.445895	0.999929	0.20476	0.65928	0.999926
SAMD4A	-0.106953	0.838744	0.999998	-0.321805	0.532766	0.999546	-0.072571	0.906666	0.999929	0.578398	0.195138	0.999926
MRE11A	-0.0011775	0.998096	0.999998	-0.37462	0.426969	0.999546	-0.902887	0.115482	0.999929	1.01604	0.0327292	0.677625
PLEKHB1	0.668998	0.468034	0.999998	0.121185	0.904805	0.999546	0.662345	0.491077	0.999929	0.443319	0.311671	0.999926
SERPINB1	-0.0214484	0.968302	0.999998	-0.577095	0.238124	0.999546	-0.557276	0.314984	0.999929	-0.0224751	0.967427	0.999926
SPAST	0.239108	0.715342	0.999998	-0.0686194	0.906632	0.999546	0.383434	0.54462	0.999929	0.0541036	0.904625	0.999926
NRXN3	-0.336758	0.710173	0.999998	-0.536993	0.550405	0.999546	0.261125	0.775511	0.999929	0.594253	0.180566	0.999926
OSBPL5	0.0126887	0.97838	0.999998	-0.150248	0.73295	0.999546	0.0459902	0.930662	0.999929	0.147862	0.7676	0.999926
AQR	0.102217	0.881448	0.999998	-0.267663	0.671665	0.999546	-0.0668245	0.926479	0.999929	-1.07316	0.018481	0.48874
CPS1	-0.015838	0.980147	0.999998	-0.158233	0.812777	0.999546	-0.307706	0.691943	0.999929	-0.144203	0.837963	0.999926
FHL1	-0.0145398	0.974713	0.999998	-0.195236	0.653653	0.999546	-0.289809	0.580857	0.999929	-1.77034	0.00100881	0.0735371
RTFDC1	-0.0684937	0.893045	0.999998	0.114038	0.81001	0.999546	0.228988	0.698961	0.999929	0.0472447	0.947334	0.999926
NLRP2	0.00316579	0.995797	0.999998	-0.241125	0.654758	0.999546	-0.260916	0.668071	0.999929	-2.099	1.35e-05	0.00374563
SLC45A4	0.0162907	0.978297	0.999998	-0.427585	0.455208	0.999546	0.321743	0.600632	0.999929	0.547271	0.378656	0.999926
RNF10	0.13658	0.764532	0.999998	0.0852012	0.842068	0.999546	0.231717	0.658555	0.999929	-1.13904	0.0105818	0.344111
ZNF839	-0.0787423	0.869663	0.999998	0.422773	0.35761	0.999546	0.143325	0.793993	0.999929	-0.0892531	0.845645	0.999926
ZDHHC6	0.00904673	0.984581	0.999998	-0.046114	0.916975	0.999546	0.00614899	0.990683	0.999929	0.256608	0.584482	0.999926
GRAMD1B	0.105163	0.856766	0.999998	-0.910308	0.095918	0.999546	-0.309592	0.612132	0.999929	-0.040291	0.930684	0.999926
RNH1	0.0605948	0.934635	0.999998	0.424088	0.555026	0.999546	0.476889	0.558855	0.999929	0.295273	0.561588	0.999926
NDUFS1	0.0670419	0.894614	0.999998	-0.135181	0.77334	0.999546	0.0540418	0.92218	0.999929	0.113552	0.817621	0.999926
RB1CC1	0.21314	0.773747	0.999998	-0.252895	0.710223	0.999546	0.373784	0.616194	0.999929	0.0810788	0.856108	0.999926
ERP44	0.175236	0.708787	0.999998	0.246844	0.573774	0.999546	0.418451	0.433	0.999929	-0.264095	0.680516	0.999926
ALAS1	-0.103577	0.837114	0.999998	0.165844	0.718523	0.999546	0.547253	0.311806	0.999929	0.286481	0.53876	0.999926
BIRC3	0.204637	0.664947	0.999998	-0.283603	0.680548	0.999546	-1.24103	0.0527499	0.999929	0.598613	0.3038	0.999926
AKAP11	0.0782277	0.916813	0.999998	-0.788499	0.247199	0.999546	-0.125418	0.876355	0.999929	0.615372	0.753593
GLRX2	-0.150862	0.804918	0.999998	0.319833	0.599721	0.999546	0.150319	0.821147	0.999929	-1.57483	0.487892
SNAPC1	-0.00438543	0.993311	0.999998	-0.368264	0.464139	0.999546	-0.692665	0.216595	0.999929	0.0584599	0.930964	0.999926
DERA	0.0958661	0.836004	0.999998	0.248216	0.578404	0.999546	0.565577	0.282129	0.999929	-0.236512	0.670845	0.999926
STRAP	0.137353	0.76579	0.999998	0.337754	0.435755	0.999546	0.675964	0.194183	0.999929	0.00519103	0.991538	0.999926
ABCC2	0.146605	0.826552	0.999998	-0.0295653	0.962757	0.999546	0.474204	0.506675	0.999929	-0.97645	0.4869	0.999926
DEF6	-0.267435	0.741769	0.999998	-0.570064	0.519138	0.999546	-0.786514	0.376565	0.999929	-0.0739666	0.868071	0.999926
PLEKHO1	0.104055	0.854853	0.999998	0.592931	0.27464	0.999546	0.149797	0.80125	0.999929	-0.395698	0.702818	0.999926
GCLM	0.233588	0.620496	0.999998	0.872492	0.0401596	0.999546	0.952601	0.0664373	0.999929	0.458144	0.294462	0.999926
UBR2	0.12636	0.829287	0.999998	-0.278874	0.597021	0.999546	0.26196	0.679389	0.999929	0.578653	0.218508	0.999926
EHD2	0.135813	0.77343	0.999998	-0.268618	0.54297	0.999546	-0.129703	0.809082	0.999929	0.765319	0.591019	0.999926
DEPDC1	0.122344	0.859317	0.999998	-0.312218	0.65022	0.999546	-1.03253	0.160406	0.999929	-0.873735	0.164276	0.999926
CCDC28A	-0.203611	0.68137	0.999998	0.204747	0.671727	0.999546	0.544142	0.333497	0.999929	0.379692	0.714077	0.999926
RRAGD	-0.424743	0.682214	0.999998	0.0230076	0.983633	0.999546	-1.19154	0.294634	0.999929	0.252466	0.670459	0.999926
HSF2	0.130839	0.811426	0.999998	0.135418	0.795259	0.999546	0.0752716	0.892493	0.999929	-0.202345	0.665735	0.999926
PHF20	0.0564786	0.925188	0.999998	-0.43177	0.464404	0.999546	0.0881606	0.890657	0.999929	0.822085	0.273026	0.999926
HSD17B6	-0.984213	0.457963	0.999998	-0.338612	0.786687	0.999546	-1.28283	0.349254	0.999929	0.149918	0.92904
NR1H3	-0.267173	0.686812	0.999998	-0.432092	0.474551	0.999546	0.390054	0.546078	0.999929	0.71595	0.178809	0.999926
TYMP	0.335839	0.74744	0.999998	0.397455	0.723626	0.999546	-0.455792	0.63051	0.999929	0.18365	0.705684	0.999926
NCAPH2	-0.00533529	0.994405	0.999998	0.134744	0.860328	0.999546	-0.778568	0.348854	0.999929	0.0382551	0.931803	0.999926
TOMM34	0.0232401	0.960758	0.999998	0.0619739	0.888931	0.999546	-0.426202	0.43207	0.999929	-0.102125	0.819704	0.999926
SEC63	0.0328755	0.950773	0.999998	-0.0191948	0.969594	0.999546	0.469524	0.402479	0.999929	0.550225	0.316895	0.999926
KPNA6	-0.0225756	0.968411	0.999998	-0.115183	0.830439	0.999546	0.0337163	0.957019	0.999929	-1.33497	0.0613717	0.915159
VIM	0.0381987	0.934104	0.999998	0.315207	0.474544	0.999546	0.518708	0.324146	0.999929	0.252232	0.565607	0.999926
RTEL1-TNFRSF6B	-0.482415	0.474513	0.999998	-0.569087	0.373837	0.999546	-1.7795	0.0208631	0.872744	0.434231	0.396525	0.999926
FAS	-0.146687	0.843182	0.999998	-0.276942	0.693073	0.999546	-1.32786	0.0530612	0.999929	-0.503758	0.518373	0.999926
RNASET2	0.0447329	0.939874	0.999998	0.0891968	0.880339	0.999546	0.0325029	0.957225	0.999929	-0.767543	0.731714
CD44	-0.048292	0.918107	0.999998	-0.0491143	0.909836	0.999546	-0.372915	0.507618	0.999929	-0.939388	0.424959	0.999926
KCNG1	-0.0712404	0.9214	0.999998	-0.231226	0.749422	0.999546	0.274877	0.704981	0.999929	0.21188	0.699388	0.999926
AGPAT4	-0.00450957	0.992597	0.999998	-0.250612	0.585439	0.999546	0.2407	0.656606	0.999929	0.133998	0.818506	0.999926
BTN3A1	0.0503493	0.93227	0.999998	-0.813567	0.121848	0.999546	-0.879091	0.13899	0.999929	-0.116689	0.79468	0.999926
MIPEP	0.12885	0.784126	0.999998	0.0618382	0.887834	0.999546	0.090074	0.864812	0.999929	0.19216	0.673884	0.999926
PRKCH	0.0319589	0.951578	0.999998	-0.365198	0.478467	0.999546	-0.217653	0.71028	0.999929	0.185076	0.691414	0.999926
IFNGR1	0.115735	0.800639	0.999998	-0.126425	0.771754	0.999546	0.188073	0.718229	0.999929	0.240566	0.693768	0.999926
B4GALT7	-0.0575252	0.931063	0.999998	0.43605	0.475999	0.999546	0.468328	0.522044	0.999929	-0.930914	0.0578557	0.897558
SH2D2A	-0.682291	0.570403	0.999998	-0.783866	0.514393	0.999546	-1.90996	0.137285	0.999929	-0.250005	0.825425	0.999926
VRK2	0.26656	0.659312	0.999998	-0.218176	0.6872	0.999546	0.0372771	0.951991	0.999929	-0.522126	0.277652	0.999926
TNFRSF1B	0.0417606	0.939847	0.999998	-0.190651	0.717422	0.999546	0.126116	0.834883	0.999929	0.29398	0.611005	0.999926
VEZT	-0.00835391	0.989024	0.999998	-0.060965	0.918923	0.999546	0.413787	0.533129	0.999929	-0.0809961	0.926156	0.999926
POU2F2	-0.203092	0.781088	0.999998	-2.25282	0.000610787	0.267136	-1.58556	0.0236945	0.919246	-0.173018	0.700914	0.999926
BRD9	0.096408	0.839375	0.999998	0.227962	0.60164	0.999546	0.164254	0.759278	0.999929	-0.0653344	0.918769	0.999926
SNX1	-0.0403557	0.932432	0.999998	-0.101525	0.818838	0.999546	0.0200479	0.969568	0.999929	-0.418417	0.553849	0.999926
TBPL1	0.132074	0.790858	0.999998	0.561792	0.26079	0.999546	0.281996	0.637695	0.999929	-0.100346	0.821066	0.999926
ARNTL2	-0.0242665	0.964136	0.999998	-0.526793	0.313202	0.999546	-0.933378	0.134976	0.999929	0.0540324	0.913949	0.999926
BCLAF1	0.049937	0.941676	0.999998	-0.258711	0.683599	0.999546	0.222245	0.758865	0.999929	0.0464737	0.934718	0.999926
SLC39A9	0.0362283	0.945871	0.999998	0.0259675	0.957391	0.999546	0.234322	0.678616	0.999929	0.286882	0.612729	0.999926
ANK1	0.207248	0.82502	0.999998	-0.502928	0.63676	0.999546	0.21186	0.83251	0.999929	0.172719	0.693167	0.999926
TFB1M	0.274229	0.584881	0.999998	0.233334	0.647787	0.999546	0.393111	0.530885	0.999929	-0.0228097	0.961695	0.999926
RABEP1	0.130776	0.829823	0.999998	-0.0408411	0.939256	0.999546	0.0302948	0.961412	0.999929	-0.013547	0.976011	0.999926
HMGB3	-0.131849	0.772316	0.999998	0.397722	0.349884	0.999546	-0.110264	0.831489	0.999929	-0.0582583	0.922821	0.999926
NUP160	-0.0285426	0.954185	0.999998	-0.415306	0.389137	0.999546	-0.439409	0.439985	0.999929	0.102716	0.883859	0.999926
BAK1	-0.191098	0.807688	0.999998	0.130372	0.861335	0.999546	0.400467	0.629152	0.999929	0.146759	0.766905	0.999926
IKZF2	-0.146098	0.84645	0.999998	-0.647432	0.472991	0.999546	-0.495474	0.567711	0.999929	0.575045	0.419589	0.999926
GRN	0.0640986	0.936158	0.999998	0.431124	0.581516	0.999546	0.103758	0.902539	0.999929	0.230589	0.613848	0.999926
FAM13B	0.221172	0.73486	0.999998	-0.163129	0.775527	0.999546	-0.123474	0.846954	0.999929	0.570007	0.227001	0.999926
ARHGAP31	-0.0285859	0.962373	0.999998	-0.0905584	0.872035	0.999546	-0.085237	0.900489	0.999929	-0.348642	0.631152	0.999926
CENPQ	0.0508405	0.914472	0.999998	-0.286749	0.526588	0.999546	-1.24122	0.0303005	0.999929	-0.0520331	0.942109	0.999926
SARS	-0.0547519	0.90369	0.999998	0.198263	0.640704	0.999546	0.421875	0.416792	0.999929	-0.0186423	0.974599	0.999926
RANBP3	0.0985332	0.833362	0.999998	-0.102036	0.811182	0.999546	-0.195414	0.706952	0.999929	-0.750614	0.187513	0.999926
ARID4A	0.142697	0.81536	0.999998	-0.0649974	0.912989	0.999546	0.278977	0.674211	0.999929	0.183862	0.679181	0.999926
TSSC1	0.0396643	0.945135	0.999998	-0.00217903	0.996787	0.999546	-0.0137771	0.983447	0.999929	0.418861	0.333535	0.999926
PNPLA6	0.172739	0.74463	0.999998	-0.0418463	0.935167	0.999546	0.029376	0.962679	0.999929	0.674545	0.307408	0.999926
IFT88	0.145079	0.806138	0.999998	0.00825648	0.988442	0.999546	-0.118968	0.841175	0.999929	-0.927065	0.321036	0.999926
ALG1	0.140288	0.827665	0.999998	0.0987583	0.879055	0.999546	0.197651	0.793256	0.999929	0.192764	0.685581	0.999926
ZCCHC8	0.0813152	0.878221	0.999998	-0.00225048	0.996465	0.999546	-0.266754	0.64623	0.999929	0.818978	0.0599243	0.906197
ABCF2	-0.0555738	0.908325	0.999998	0.0755857	0.871934	0.999546	-0.002642	0.996172	0.999929	0.468516	0.415581	0.999926
CHPF2	0.0799247	0.871316	0.999998	0.14855	0.754304	0.999546	0.525105	0.356667	0.999929	-0.0497546	0.915313	0.999926
LRRC7	0.693367	0.31254	0.999998	-0.103767	0.882893	0.999546	-0.108878	0.884291	0.999929	-1.96983	0.00213163	0.122776
FUT8	0.143699	0.788631	0.999998	-0.165078	0.742653	0.999546	-0.26537	0.66206	0.999929	0.315612	0.559705	0.999926
UBA6	0.0798615	0.892714	0.999998	-0.272904	0.618717	0.999546	-0.129494	0.838401	0.999929	-0.419457	0.707282	0.999926
GAB2	-0.000398409	0.999456	0.999998	-0.393282	0.466702	0.999546	-0.185655	0.778804	0.999929	0.0851294	0.862157	0.999926
ATP6V0A1	0.00497414	0.991936	0.999998	-0.252391	0.607527	0.999546	0.496803	0.388134	0.999929	0.226769	0.699858	0.999926
PIAS1	0.0674983	0.925736	0.999998	-0.409645	0.560849	0.999546	-0.0072638	0.992321	0.999929	-1.74961	0.278284	0.999926
SLC4A7	0.0627324	0.933919	0.999998	-0.615684	0.370416	0.999546	-0.226838	0.768309	0.999929	-0.233003	0.689674	0.999926
APBA2	-0.0603914	0.905917	0.999998	-0.249643	0.587708	0.999546	-0.0968172	0.858034	0.999929	-0.5733	0.571953	0.999926
MAP2K3	0.144149	0.834526	0.999998	0.0405582	0.950289	0.999546	-0.558416	0.424732	0.999929	-1.25244	0.0964491	0.999926
TMSB10	-0.369498	0.553677	0.999998	0.176511	0.726518	0.999546	0.379099	0.563496	0.999929	-0.637539	0.158837	0.999926
ASTE1	-0.163622	0.749787	0.999998	0.537643	0.281747	0.999546	0.468377	0.409737	0.999929	0.441067	0.364044	0.999926
RNF19A	-0.0285607	0.955148	0.999998	-0.488333	0.32352	0.999546	-0.28982	0.602223	0.999929	0.00887013	0.987207	0.999926
PEX3	0.114554	0.806066	0.999998	0.174881	0.689373	0.999546	0.180685	0.7334	0.999929	0.309737	0.488497	0.999926
GABARAPL2	-0.0704096	0.90149	0.999998	0.288941	0.580538	0.999546	0.37722	0.545085	0.999929	-1.23908	0.0645842	0.931809
SH3YL1	0.0408197	0.94375	0.999998	0.103051	0.847963	0.999546	0.435207	0.452633	0.999929	-0.734169	0.29403	0.999926
FAM136A	0.0383667	0.939026	0.999998	-0.00578371	0.990437	0.999546	-0.174684	0.764823	0.999929	-0.307365	0.561867	0.999926
VCL	0.00276132	0.996177	0.999998	-0.108049	0.852619	0.999546	0.0866421	0.897141	0.999929	-0.274826	0.547183	0.999926
DEPDC1B	0.130935	0.778691	0.999998	-0.426205	0.352901	0.999546	-1.41687	0.00753997	0.574636	-0.214266	0.793311	0.999926
DAPK2	-0.0531302	0.934025	0.999998	-0.00791063	0.990176	0.999546	-0.575825	0.426854	0.999929	0.352136	0.4496	0.999926
NSMAF	0.0361993	0.944241	0.999998	-0.137171	0.792385	0.999546	-0.0449574	0.938148	0.999929	-0.613411	0.244692	0.999926
ADSS	0.0537649	0.907381	0.999998	-0.104294	0.81302	0.999546	0.162058	0.758004	0.999929	-0.00820895	0.985975	0.999926
TIMP2	0.0633625	0.890295	0.999998	0.00763819	0.985704	0.999546	-0.204321	0.693619	0.999929	-0.202044	0.701206	0.999926
RFC1	0.108378	0.835218	0.999998	-0.486504	0.339957	0.999546	-0.434486	0.447248	0.999929	0.552295	0.272267	0.999926
TBC1D23	0.12351	0.813991	0.999998	-0.0438316	0.926572	0.999546	0.405602	0.469611	0.999929	0.104696	0.864622	0.999926
CUL3	0.126139	0.832882	0.999998	0.204798	0.720487	0.999546	0.162538	0.79428	0.999929	-0.94447	0.454103	0.999926
MYOM2	-0.411336	0.725265	0.999998	0.561477	0.486776	0.999546	0.179869	0.822676	0.999929	0.0844657	0.878207	0.999926
CYP46A1	-0.367393	0.788766	0.999998	0.322697	0.794573	0.999546	-0.470743	0.714753	0.999929	-0.0178397	0.972785	0.999926
ZZZ3	0.0779595	0.903987	0.999998	-0.242538	0.684462	0.999546	0.00261392	0.996858	0.999929	0.467328	0.441017	0.999926
USP2	0.079347	0.924182	0.999998	-0.451641	0.604601	0.999546	-0.729764	0.423388	0.999929	-0.65651	0.334612	0.999926
TUBG2	-0.278822	0.611437	0.999998	0.162361	0.753108	0.999546	0.324459	0.572295	0.999929	0.0832635	0.856906	0.999926
RPL26L1	-0.147665	0.84918	0.999998	0.527753	0.461247	0.999546	0.427407	0.581039	0.999929	-0.0520788	0.907186	0.999926
FLT4	0.0259374	0.961252	0.999998	0.0916003	0.850316	0.999546	-0.370784	0.525657	0.999929	0.0855526	0.868055	0.999926
NSUN2	-0.0207861	0.966611	0.999998	0.124777	0.799908	0.999546	-0.053767	0.923827	0.999929	-0.731261	0.192433	0.999926
FBXO42	-0.0157656	0.973337	0.999998	0.0691541	0.882493	0.999546	0.107794	0.843077	0.999929	-0.0440087	0.944347	0.999926
MFAP3	0.126878	0.806627	0.999998	-0.12797	0.795044	0.999546	0.177203	0.750493	0.999929	0.215859	0.66823	0.999926
MRI1	0.00945259	0.988396	0.999998	0.026794	0.963717	0.999546	0.067983	0.916471	0.999929	0.343799	0.725455	0.999926
METTL1	-0.174221	0.788981	0.999998	0.427905	0.476649	0.999546	-0.103887	0.881486	0.999929	0.228348	0.666044	0.999926
HOXC8	-0.0292824	0.969811	0.999998	0.16187	0.836814	0.999546	0.293095	0.703852	0.999929	0.120771	0.829638	0.999926
AGA	-0.018909	0.967521	0.999998	0.0357298	0.935291	0.999546	0.0108679	0.98353	0.999929	-0.474073	0.27503	0.999926
PI4K2B	0.17092	0.731595	0.999998	0.0168123	0.970682	0.999546	-0.0621684	0.90777	0.999929	-0.303629	0.5275	0.999926
BOD1L1	-0.0110905	0.98805	0.999998	-0.514067	0.47229	0.999546	0.0561098	0.944294	0.999929	0.126471	0.868225	0.999926
MAT2B	-0.0319413	0.946392	0.999998	0.0281421	0.952454	0.999546	0.32463	0.536902	0.999929	-0.577918	0.50055	0.999926
TLL1	0.0388779	0.954058	0.999998	-0.218424	0.721173	0.999546	0.32533	0.61658	0.999929	0.125872	0.866116	0.999926
EDC4	0.0295344	0.948212	0.999998	-0.270424	0.536164	0.999546	-0.358925	0.49116	0.999929	0.109918	0.844686	0.999926
TRIO	-0.168685	0.758763	0.999998	-0.117946	0.81926	0.999546	-0.0754903	0.910183	0.999929	0.232382	0.720128	0.999926
VCAN	0.0224831	0.98237	0.999998	-0.547089	0.549694	0.999546	0.418737	0.663718	0.999929	-1.47548	0.00411277	0.195472
CLEC16A	0.10596	0.850633	0.999998	-0.577813	0.253018	0.999546	-0.218322	0.716358	0.999929	0.3141	0.479304	0.999926
MSR1	0.186248	0.75976	0.999998	-1.09956	0.0992256	0.999546	-1.71151	0.0199348	0.852115	-0.332277	0.447309	0.999926
SKIV2L2	0.0270871	0.956911	0.999998	-0.173496	0.724197	0.999546	-0.227869	0.690467	0.999929	0.58403	0.323375	0.999926
DNAH5	0.0845123	0.900165	0.999998	-0.38763	0.567571	0.999546	-1.23811	0.0857979	0.999929	-0.337299	0.556377	0.999926
ZFYVE16	0.0380434	0.949841	0.999998	-0.0276532	0.96089	0.999546	0.058974	0.926857	0.999929	0.0632711	0.903773	0.999926
FAM65A	0.0850993	0.860174	0.999998	-0.170098	0.711822	0.999546	-0.0503691	0.929089	0.999929	-0.297764	0.564889	0.999926
RAI14	0.143086	0.849409	0.999998	-0.2988	0.67408	0.999546	0.470569	0.5393	0.999929	-0.0718076	0.916081	0.999926
PNKP	0.067343	0.898039	0.999998	0.244932	0.617029	0.999546	0.295394	0.60675	0.999929	-0.391709	0.415887	0.999926
PHLPP2	-0.221718	0.725922	0.999998	-0.213687	0.724687	0.999546	-0.620933	0.375099	0.999929	-0.197796	0.671508	0.999926
SPDL1	0.00620742	0.991524	0.999998	0.186919	0.751897	0.999546	-0.228051	0.72685	0.999929	0.703732	0.124387	0.999926
STAU2	0.084326	0.880479	0.999998	-0.597177	0.270004	0.999546	-0.191442	0.746415	0.999929	0.583055	0.414664	0.999926
PQLC2	0.0241952	0.971415	0.999998	0.120714	0.851525	0.999546	0.140804	0.843992	0.999929	-0.220351	0.672676	0.999926
CTNS	0.0707082	0.881142	0.999998	0.133398	0.77091	0.999546	0.303071	0.581242	0.999929	0.12151	0.828942	0.999926
RTN4R	0.150107	0.883015	0.999998	-0.180597	0.871448	0.999546	-0.260866	0.835484	0.999929	-0.00973781	0.986238	0.999926
PHF23	-0.0322787	0.947387	0.999998	0.77412	0.100523	0.999546	0.918205	0.109302	0.999929	0.641026	0.203197	0.999926
CDH10	-0.835587	0.589834	0.999998	-1.81331	0.322552	0.999546	-0.298847	0.856836	0.999929	0.205706	0.775285	0.999926
INPP4A	-0.0334815	0.94514	0.999998	-0.33516	0.455696	0.999546	-0.310158	0.585904	0.999929	0.22251	0.75169	0.999926
PSMA4	-0.0306654	0.955007	0.999998	0.322924	0.524936	0.999546	0.333907	0.603524	0.999929	-0.0492717	0.921238	0.999926
LSG1	-0.00615929	0.989607	0.999998	-0.104353	0.823288	0.999546	-0.230299	0.669743	0.999929	-0.63828	0.302028	0.999926
PARP3	-0.121688	0.842653	0.999998	-0.173319	0.755544	0.999546	-0.141178	0.820097	0.999929	0.0628516	0.897852	0.999926
TNC	-0.246282	0.808166	0.999998	-0.337449	0.731815	0.999546	-2.3289	0.00916627	0.626955	0.207109	0.676177	0.999926
THAP3	-0.0737	0.883957	0.999998	0.529599	0.268378	0.999546	0.401091	0.547706	0.999929	0.14885	0.766448	0.999926
FAM65C	1.63707	0.388108	0.999998	0.816609	0.712979	0.999546	2.91636	0.0631055	0.999929	0.0893	0.842692	0.999926
TDP1	0.0299649	0.948689	0.999998	-0.144059	0.751615	0.999546	-0.614529	0.243234	0.999929	0.187121	0.731057	0.999926
AIFM2	-0.0822322	0.893815	0.999998	-0.164263	0.782533	0.999546	0.493421	0.444039	0.999929	0.522675	0.318727	0.999926
SPATA7	0.00300124	0.995325	0.999998	0.555107	0.243625	0.999546	0.766588	0.17888	0.999929	-0.457621	0.380324	0.999926
MED17	0.101734	0.846855	0.999998	0.119419	0.811351	0.999546	0.391875	0.491563	0.999929	0.0655442	0.914081	0.999926
RETSAT	0.0466861	0.937244	0.999998	-0.242864	0.657332	0.999546	0.190623	0.774862	0.999929	-2.05058	8.95e-06	0.00282987
CAPG	-0.0731531	0.937242	0.999998	0.140264	0.876983	0.999546	-0.0940872	0.918976	0.999929	0.230452	0.73489	0.999926
AP2S1	0.0193008	0.984161	0.999998	0.396684	0.6512	0.999546	0.221119	0.813014	0.999929	-0.196308	0.695303	0.999926
TG	-0.317852	0.800208	0.999998	-0.693591	0.598041	0.999546	0.561284	0.612677	0.999929	0.114898	0.79232	0.999926
ADAM28	-0.594303	0.815893	0.999998	1.24068	0.469801	0.999546	0.754898	0.682331	0.999929	0.0358619	0.934293	0.999926
DCUN1D1	0.109005	0.843074	0.999998	0.120685	0.816753	0.999546	0.284314	0.628464	0.999929	-0.251564	0.621848	0.999926
PHF15	0.26707	0.582623	0.999998	-1.21181	0.00775845	0.999546	-0.667347	0.23778	0.999929	0.376178	0.449533	0.999926
LCP2	-0.689919	0.523517	0.999998	0.402303	0.685328	0.999546	-0.476895	0.675972	0.999929	0.0418829	0.940047	0.999926
TRIT1	-0.112162	0.812045	0.999998	0.235612	0.590597	0.999546	-0.213511	0.687287	0.999929	0.417775	0.593861	0.999926
ADRB1	-0.176668	0.857928	0.999998	-0.173428	0.858123	0.999546	-0.306926	0.740047	0.999929	-0.609977	0.671365	0.999926
CUL7	0.112456	0.805633	0.999998	0.0423425	0.921807	0.999546	0.790648	0.129597	0.999929	-0.0106277	0.985881	0.999926
CTNNA1	0.0425177	0.92502	0.999998	0.146965	0.732236	0.999546	0.27025	0.601186	0.999929	-0.830064	0.388909	0.999926
PHKA2	-0.0440902	0.924551	0.999998	-0.105569	0.813039	0.999546	-0.248051	0.640891	0.999929	0.169039	0.745173	0.999926
CNTLN	0.139887	0.817667	0.999998	-0.594169	0.270204	0.999546	-0.637652	0.325824	0.999929	-0.0915654	0.891163	0.999926
HSPA5	0.24726	0.602866	0.999998	0.319901	0.488377	0.999546	0.946934	0.0670153	0.999929	0.180482	0.707812	0.999926
DSG2	0.129919	0.920752	0.999998	-0.865973	0.465323	0.999546	0.0633485	0.954738	0.999929	-0.221206	0.63898	0.999926
GEMIN8	-0.00663821	0.988921	0.999998	-0.0154063	0.972814	0.999546	0.396949	0.486072	0.999929	0.105189	0.817526	0.999926
OFD1	0.175966	0.749479	0.999998	0.362405	0.45282	0.999546	0.214199	0.694174	0.999929	0.325299	0.49657	0.999926
GPM6B	0.421382	0.627178	0.999998	0.15708	0.853744	0.999546	-0.274127	0.757558	0.999929	0.0551558	0.926699	0.999926
PREX2	-0.0116678	0.98569	0.999998	-0.114693	0.848908	0.999546	0.971933	0.155631	0.999929	-0.354052	0.550485	0.999926
WDR37	-0.023594	0.96409	0.999998	-0.150164	0.756724	0.999546	0.133504	0.814546	0.999929	0.479362	0.532495	0.999926
YTHDC2	-0.00256224	0.996782	0.999998	-0.286687	0.643898	0.999546	-0.227329	0.733538	0.999929	-0.0565923	0.899269	0.999926
CTPS2	-0.0701002	0.879765	0.999998	-0.317994	0.469008	0.999546	0.0474461	0.928771	0.999929	-0.0894141	0.847064	0.999926
ATP6V1H	0.242366	0.613092	0.999998	0.438595	0.338345	0.999546	0.424724	0.462815	0.999929	0.109199	0.879738	0.999926
POLR2B	0.049116	0.9388	0.999998	-0.377181	0.547924	0.999546	-0.0556539	0.93381	0.999929	0.169851	0.702064	0.999926
FAM214A	0.0200814	0.966254	0.999998	0.0185397	0.967056	0.999546	0.561336	0.292143	0.999929	0.567128	0.349555	0.999926
ARAP2	-0.040057	0.963083	0.999998	-0.674627	0.465366	0.999546	-1.38075	0.150007	0.999929	-0.196019	0.654426	0.999926
TPR	0.116145	0.867594	0.999998	-0.0652908	0.920506	0.999546	0.181336	0.807035	0.999929	0.223348	0.691357	0.999926
KIAA0556	0.0851503	0.865546	0.999998	-0.386507	0.393961	0.999546	-0.0564132	0.919301	0.999929	0.667522	0.465919	0.999926
DTNBP1	0.275391	0.615962	0.999998	0.232931	0.666773	0.999546	0.0963404	0.875447	0.999929	-0.0453335	0.932266	0.999926
XK	-0.547409	0.736298	0.999998	-1.10431	0.551714	0.999546	-0.568994	0.732108	0.999929	-0.670906	0.346384	0.999926
ANO2	-0.100249	0.839172	0.999998	-0.301818	0.513864	0.999546	0.249437	0.646799	0.999929	-0.36381	0.447835	0.999926
C12orf4	-0.0444816	0.930683	0.999998	0.172325	0.720378	0.999546	0.0233687	0.966128	0.999929	-0.650815	0.399991	0.999926
SCML1	0.142851	0.790341	0.999998	-0.507324	0.28303	0.999546	-0.856252	0.13229	0.999929	0.317608	0.57013	0.999926
WWC3	0.0237508	0.96298	0.999998	-0.0713258	0.887376	0.999546	0.116208	0.844273	0.999929	0.0407534	0.935868	0.999926
ARHGAP6	-0.250391	0.751128	0.999998	-0.376909	0.641865	0.999546	-0.340302	0.668339	0.999929	0.495389	0.487282	0.999926
FAM184B	-0.387946	0.764486	0.999998	0.654375	0.571027	0.999546	0.460214	0.696713	0.999929	0.144308	0.762346	0.999926
MAP4	0.0168254	0.976624	0.999998	-0.146496	0.790086	0.999546	0.0571738	0.929223	0.999929	-0.593452	0.340708	0.999926
GOPC	-0.202718	0.69043	0.999998	0.727648	0.131614	0.999546	0.296546	0.603196	0.999929	-0.62085	0.260549	0.999926
USP28	0.204072	0.719055	0.999998	-0.56078	0.328924	0.999546	-0.24407	0.714083	0.999929	0.101745	0.85045	0.999926
HDAC9	-0.0392203	0.943248	0.999998	-0.718428	0.18937	0.999546	-0.511718	0.417844	0.999929	0.0635993	0.920195	0.999926
TSPAN17	-0.00937183	0.984687	0.999998	0.298156	0.521445	0.999546	0.372287	0.518466	0.999929	0.555416	0.223397	0.999926
NOP16	-0.0370008	0.941442	0.999998	0.452299	0.347081	0.999546	0.0559002	0.923139	0.999929	-0.0799745	0.951792	0.999926
CC2D2A	-0.110237	0.812887	0.999998	-0.706322	0.115823	0.999546	-0.523053	0.365227	0.999929	0.703393	0.137911	0.999926
RRM2B	0.135275	0.788102	0.999998	-0.260964	0.590921	0.999546	-0.261996	0.636525	0.999929	-0.00741194	0.996304
ZNF800	0.139914	0.810649	0.999998	-0.474778	0.360338	0.999546	-0.0540466	0.93264	0.999929	-0.00795178	0.986547	0.999926
SNX29	0.0645304	0.906452	0.999998	-0.478733	0.353918	0.999546	0.1141	0.85878	0.999929	-0.050356	0.9272	0.999926
LMO3	-1.23261	0.67031	0.999998	-0.0217805	0.993185	0.999546	0.264185	0.91058	0.999929	-0.243559	0.588382	0.999926
MRPS10	0.0608582	0.898424	0.999998	0.117842	0.798276	0.999546	0.0566255	0.915154	0.999929	-0.310929	0.552758	0.999926
RSF1	0.241566	0.742771	0.999998	-0.394217	0.550991	0.999546	0.101609	0.89364	0.999929	-1.13614	0.227482	0.999926
VPS13D	0.00878976	0.989485	0.999998	-0.67223	0.262819	0.999546	0.00745409	0.991977	0.999929	0.100482	0.85202	0.999926
CELF2	0.106567	0.867125	0.999998	-0.576004	0.346851	0.999546	-1.15588	0.0815401	0.999929	2.30065	0.203338
FAM120A	-0.0203517	0.968742	0.999998	-0.119054	0.810958	0.999546	0.0351619	0.951803	0.999929	-0.827617	0.0641965	0.931088
R3HDM1	0.115348	0.863418	0.999998	-0.552195	0.376451	0.999546	-0.215557	0.757043	0.999929	0.239687	0.67418	0.999926
COL9A2	0.292844	0.864458	0.999998	0.477231	0.782379	0.999546	1.09859	0.470093	0.999929	1.00282	0.0433997	0.772806
KITLG	0.144348	0.824166	0.999998	-0.0978663	0.876291	0.999546	-0.491503	0.460556	0.999929	0.384795	0.442594	0.999926
ERCC8	-0.0576429	0.903762	0.999998	0.0559929	0.901528	0.999546	0.121685	0.821751	0.999929	0.426715	0.454601	0.999926
ADAMTS6	-0.18757	0.754183	0.999998	-0.235534	0.697548	0.999546	-0.192147	0.774861	0.999929	-0.303292	0.730381	0.999926
H6PD	0.110742	0.820835	0.999998	-0.368688	0.42764	0.999546	0.183509	0.739331	0.999929	-0.210706	0.802268	0.999926
VAMP3	0.0622736	0.905886	0.999998	0.249304	0.608797	0.999546	0.292187	0.591945	0.999929	0.977317	0.374989	0.999926
PER3	0.294063	0.678455	0.999998	-0.311631	0.628116	0.999546	-0.0836859	0.910118	0.999929	2.52756	0.0797706	0.999926
TNFRSF9	0.722916	0.483884	0.999998	-0.0643041	0.956417	0.999546	-3.04109	0.0841241	0.999929	0.355653	0.491552	0.999926
EPN3	-1.06301	0.468143	0.999998	-2.80442	0.134198	0.999546	-1.83055	0.267945	0.999929	-0.806647	0.0819029	0.999926
LTBP1	0.102673	0.829895	0.999998	0.181176	0.686529	0.999546	1.0708	0.0445449	0.999929	-0.183964	0.891309	0.999926
RCN1	0.00405944	0.993188	0.999998	0.087539	0.838264	0.999546	0.320911	0.544067	0.999929	-0.258082	0.565904	0.999926
ELN	0.366461	0.510986	0.999998	0.152987	0.77569	0.999546	-0.354052	0.578629	0.999929	-0.794582	0.437586	0.999926
RFC2	-0.0800656	0.878005	0.999998	0.0159913	0.973245	0.999546	-0.821593	0.147961	0.999929	0.785603	0.0771504	0.999926
ARID1B	-0.0552899	0.930081	0.999998	-0.0611365	0.917559	0.999546	0.0758939	0.914039	0.999929	0.333448	0.443622	0.999926
CLPTM1L	0.079857	0.886697	0.999998	0.250991	0.629727	0.999546	0.112139	0.857527	0.999929	0.0204315	0.964262	0.999926
NEDD4L	-0.0693804	0.888646	0.999998	0.0285643	0.951339	0.999546	0.0669006	0.910756	0.999929	-0.623932	0.284824	0.999926
FOXP3	-0.166264	0.923068	0.999998	-1.14022	0.578343	0.999546	0.0916128	0.957508	0.999929	0.593541	0.170621	0.999926
PPP1R3F	0.364557	0.66207	0.999998	0.323932	0.723433	0.999546	0.340099	0.708693	0.999929	0.0174804	0.988804	0.999926
HEXB	0.116779	0.846002	0.999998	0.217565	0.700865	0.999546	-0.150583	0.809806	0.999929	0.256776	0.576082	0.999926
PTCD2	-0.0838544	0.878583	0.999998	0.0433593	0.93447	0.999546	-0.00330909	0.995853	0.999929	0.270674	0.581027	0.999926
JKAMP	-0.0504234	0.912193	0.999998	0.258362	0.553937	0.999546	0.647321	0.217123	0.999929	0.574364	0.491477	0.999926
DKK3	0.0849855	0.851298	0.999998	0.177804	0.679232	0.999546	0.22104	0.673655	0.999929	1.2482	0.0390748	0.734639
ARHGEF5	0.292501	0.775183	0.999998	-0.114853	0.920592	0.999546	-0.101022	0.929341	0.999929	0.15059	0.761759	0.999926
NFE2L3	0.216543	0.639606	0.999998	-0.175954	0.682675	0.999546	-0.964586	0.0648342	0.999929	-0.00364708	0.9951	0.999926
MCUR1	0.0803561	0.87668	0.999998	-0.211676	0.658264	0.999546	0.0848588	0.878888	0.999929	0.0186804	0.966797	0.999926
LIMA1	0.172289	0.78285	0.999998	-0.102099	0.870541	0.999546	0.370516	0.588594	0.999929	0.424293	0.398215	0.999926
LETMD1	-0.0568497	0.904722	0.999998	-0.0419383	0.924721	0.999546	-0.267207	0.614119	0.999929	-0.0615723	0.919465	0.999926
SLC4A8	0.0454528	0.939615	0.999998	-0.505767	0.398407	0.999546	-0.295286	0.664158	0.999929	0.960076	0.0354211	0.694955
LAMC3	0.0849033	0.954165	0.999998	-1.25659	0.552183	0.999546	-1.35288	0.506906	0.999929	-0.76866	0.45359	0.999926
TNIP3	0.0422223	0.952237	0.999998	0.012484	0.986408	0.999546	-0.382628	0.671747	0.999929	0.242913	0.705718	0.999926
MAPK9	0.103665	0.821493	0.999998	0.227389	0.594154	0.999546	0.0294514	0.954944	0.999929	0.190019	0.695429	0.999926
COL23A1	0.990497	0.501788	0.999998	0.683411	0.666793	0.999546	2.0334	0.121215	0.999929	-0.136339	0.804078	0.999926
BCAR1	0.208193	0.69806	0.999998	-0.659554	0.237096	0.999546	-0.632067	0.30687	0.999929	0.704306	0.643006
FAM160A2	-0.0410773	0.929904	0.999998	0.249486	0.571192	0.999546	-0.0194127	0.971118	0.999929	0.167002	0.719518	0.999926
HERPUD1	0.060662	0.907571	0.999998	0.43892	0.37549	0.999546	0.814121	0.206017	0.999929	0.0145984	0.975528	0.999926
HOMER3	0.277724	0.675985	0.999998	0.380726	0.547487	0.999546	0.16244	0.831472	0.999929	-0.885469	0.0561474	0.884448
RAD51	-0.132365	0.786718	0.999998	-0.373286	0.422178	0.999546	-1.17397	0.0344371	0.999929	0.210488	0.678034	0.999926
POLQ	-0.0275219	0.961817	0.999998	-0.891383	0.0805179	0.999546	-1.70751	0.0194782	0.851844	-0.122518	0.87702	0.999926
PIK3CB	0.22139	0.71456	0.999998	-0.432683	0.449385	0.999546	-0.0150085	0.98084	0.999929	0.649162	0.604395	0.999926
CYBA	0.0431376	0.960606	0.999998	0.467229	0.590066	0.999546	0.182202	0.834313	0.999929	0.0775707	0.891575	0.999926
THOC3	-0.255979	0.751542	0.999998	0.0304124	0.965899	0.999546	-0.553998	0.449025	0.999929	0.290796	0.526163	0.999926
HEBP2	0.17347	0.781113	0.999998	0.709724	0.231028	0.999546	0.955465	0.146431	0.999929	-0.228115	0.667921	0.999926
MPHOSPH9	0.0962963	0.892251	0.999998	-0.666644	0.330404	0.999546	-0.641599	0.381879	0.999929	0.788802	0.222842	0.999926
PLEKHA5	0.0905293	0.88325	0.999998	-0.264711	0.657026	0.999546	-0.142496	0.838787	0.999929	0.230625	0.626965	0.999926
SIKE1	0.104761	0.833232	0.999998	-0.226369	0.628962	0.999546	0.192308	0.730386	0.999929	-0.393975	0.456818	0.999926
RRP12	0.173448	0.709984	0.999998	0.46493	0.291846	0.999546	0.00383453	0.994339	0.999929	-0.298488	0.510473	0.999926
FNIP2	0.0692939	0.902568	0.999998	-0.379544	0.470706	0.999546	-0.0260473	0.96831	0.999929	0.0314591	0.947712	0.999926
MSMO1	-0.0391148	0.934185	0.999998	0.400803	0.399632	0.999546	1.37792	0.0217983	0.886177	-0.029474	0.956514	0.999926
TTC17	0.0587223	0.923633	0.999998	-0.609097	0.28839	0.999546	-0.0628795	0.922092	0.999929	0.312993	0.575156	0.999926
FSTL4	2.6801	0.152177	0.999998	-0.950037	0.799498	0.999546	2.69899	0.150657	0.999929	-0.882909	0.799532
FOXN3	-0.0427398	0.944478	0.999998	-0.0599218	0.920433	0.999546	0.15277	0.826137	0.999929	-0.103588	0.818799	0.999926
AKR7A2	0.0393317	0.960741	0.999998	0.376323	0.58817	0.999546	0.0377059	0.962979	0.999929	0.234228	0.734493	0.999926
MRTO4	-0.104854	0.876249	0.999998	0.0938931	0.88146	0.999546	-0.397469	0.578868	0.999929	0.29532	0.665355	0.999926
NNAT	-0.146174	0.773763	0.999998	0.0242565	0.960195	0.999546	-0.020881	0.970656	0.999929	-1.1041	0.06176	0.916238
USE1	0.0984672	0.890649	0.999998	0.554469	0.388643	0.999546	0.922309	0.231343	0.999929	-0.0555501	0.909574	0.999926
MCF2L2	-0.299171	0.692779	0.999998	-0.0844809	0.906022	0.999546	-0.687037	0.38554	0.999929	-0.322471	0.610354	0.999926
NRIP2	-0.317237	0.622343	0.999998	0.0193055	0.975347	0.999546	-0.380023	0.598567	0.999929	0.539156	0.764485
LAMA3	0.0339066	0.960959	0.999998	-1.18436	0.0595508	0.999546	-1.83008	0.01298	0.720492	0.309788	0.670161	0.999926
AP5M1	0.126267	0.808164	0.999998	-0.115662	0.818426	0.999546	0.0821204	0.883541	0.999929	-0.0772528	0.867612	0.999926
ANAPC4	0.247193	0.65451	0.999998	-0.00961284	0.98457	0.999546	0.00315151	0.995403	0.999929	0.121261	0.837474	0.999926
KCNQ1	-1.06645	0.558781	0.999998	0.233588	0.878706	0.999546	-0.211705	0.89589	0.999929	0.149856	0.751664	0.999926
TRAPPC3	-0.0970749	0.873111	0.999998	0.123558	0.820223	0.999546	0.190282	0.765326	0.999929	0.327089	0.498895	0.999926
THRAP3	-0.0155161	0.977364	0.999998	-0.291932	0.575214	0.999546	-0.0388415	0.949805	0.999929	-0.517075	0.409892	0.999926
PHPT1	0.060596	0.944278	0.999998	0.515277	0.500384	0.999546	0.494801	0.537713	0.999929	0.229702	0.860541	0.999926
LY75	0.64716	0.284505	0.999998	-0.0930878	0.873718	0.999546	-0.59981	0.35097	0.999929	-0.935534	0.629639
ARID4B	0.18487	0.782505	0.999998	-0.254269	0.675918	0.999546	0.302248	0.674367	0.999929	1.52779	0.000747101	0.0590427
OPN3	-0.00552207	0.993067	0.999998	-0.425037	0.484816	0.999546	0.0568517	0.928531	0.999929	0.38946	0.368783	0.999926
SDCCAG8	0.183207	0.715615	0.999998	-0.0438567	0.920707	0.999546	-0.0911577	0.862266	0.999929	-1.17002	0.0580883	0.89931
HHAT	-0.219775	0.713852	0.999998	-0.331845	0.569079	0.999546	-0.0398803	0.951058	0.999929	-0.931637	0.0533168	0.861755
KIF1B	0.0301352	0.958803	0.999998	-0.316569	0.541486	0.999546	0.123943	0.850914	0.999929	0.123969	0.842129	0.999926
FOXC1	0.508024	0.301056	0.999998	0.146616	0.759533	0.999546	0.245679	0.653532	0.999929	-0.025178	0.963639	0.999926
TBC1D22A	0.139113	0.761817	0.999998	0.0790812	0.85598	0.999546	0.0135455	0.980301	0.999929	0.798659	0.231454	0.999926
SYNE2	0.0254125	0.974437	0.999998	-1.18449	0.0981994	0.999546	-1.3992	0.0949197	0.999929	-0.316269	0.870373
PLEKHH1	-0.290685	0.794998	0.999998	0.0548505	0.958947	0.999546	0.942721	0.340806	0.999929	0.278438	0.758135	0.999926
ATP9A	-0.0462683	0.935422	0.999998	-0.0370286	0.943877	0.999546	0.371145	0.566807	0.999929	-0.1157	0.843854	0.999926
FAM168A	-0.00214631	0.996503	0.999998	-0.43968	0.345159	0.999546	-0.145142	0.8013	0.999929	-0.256613	0.627327	0.999926
RELT	0.142287	0.821534	0.999998	-0.198922	0.709493	0.999546	-0.825595	0.189659	0.999929	0.66919	0.127648	0.999926
GALC	0.106606	0.846424	0.999998	0.101562	0.851428	0.999546	0.976266	0.101886	0.999929	0.230858	0.596565	0.999926
NOP58	0.191574	0.697513	0.999998	0.191972	0.66448	0.999546	-0.446706	0.389407	0.999929	-0.348056	0.780161	0.999926
SZRD1	0.0196759	0.968081	0.999998	-0.105916	0.829707	0.999546	0.0319327	0.956771	0.999929	-0.995105	0.0225558	0.550451
CUL1	0.148936	0.755966	0.999998	0.173222	0.702133	0.999546	0.0862657	0.871189	0.999929	-0.0921058	0.85089	0.999926
FAM114A2	-0.0452224	0.925128	0.999998	0.122256	0.798251	0.999546	0.529815	0.325486	0.999929	0.274492	0.67094	0.999926
CYFIP2	0.0544829	0.914831	0.999998	-0.443072	0.347551	0.999546	-1.03964	0.0813374	0.999929	-0.553947	0.235022	0.999926
TAB2	0.239721	0.709872	0.999998	-0.095548	0.867906	0.999546	0.00717921	0.99122	0.999929	-0.476938	0.457384	0.999926
GINM1	0.0834711	0.871913	0.999998	0.249267	0.600802	0.999546	-0.250906	0.652083	0.999929	-4.5615	0.116072
EIF2AK2	-0.0378472	0.935382	0.999998	-0.971258	0.0264788	0.999546	-0.9592	0.12392	0.999929	0.137275	0.890077	0.999926
USP36	0.0378571	0.936109	0.999998	-0.140025	0.758751	0.999546	-0.250315	0.654633	0.999929	-0.00738325	0.986549	0.999926
KMT2C	-0.233738	0.768893	0.999998	-0.95184	0.19229	0.999546	-0.258685	0.766851	0.999929	1.8527	0.179681	0.999926
CCDC85A	0.0990563	0.877089	0.999998	0.147074	0.822454	0.999546	0.622981	0.358649	0.999929	-0.720792	0.159829	0.999926
PUM2	0.105754	0.882507	0.999998	-0.317271	0.627158	0.999546	0.237633	0.747755	0.999929	0.0979522	0.828645	0.999926
MRPL43	-0.151397	0.829973	0.999998	0.275696	0.672482	0.999546	0.378916	0.593969	0.999929	0.678092	0.200444	0.999926
C4orf27	0.153512	0.780404	0.999998	0.189029	0.731086	0.999546	0.0750539	0.910908	0.999929	-0.122752	0.840686	0.999926
ZFR	0.180627	0.762104	0.999998	-0.13202	0.799576	0.999546	-0.0275422	0.963403	0.999929	-1.52667	0.00129728	0.0844081
ZNF280C	-0.25676	0.689044	0.999998	-0.402746	0.484999	0.999546	-0.158985	0.818797	0.999929	-1.76353	0.00106482	0.0765076
TRAF1	-0.151298	0.75907	0.999998	0.543616	0.301453	0.999546	0.392962	0.472998	0.999929	0.00504894	0.992652	0.999926
RC3H2	0.0242106	0.969563	0.999998	-0.20443	0.714283	0.999546	0.398477	0.553716	0.999929	-0.419922	0.615348	0.999926
PCGF2	-0.0626164	0.897091	0.999998	0.0740341	0.866844	0.999546	0.141426	0.78925	0.999929	-0.8021	0.236286	0.999926
IL17RB	-0.147307	0.798241	0.999998	0.291183	0.600777	0.999546	0.0939566	0.881812	0.999929	0.840896	0.0854939	0.999926
TRAF3IP2	0.18455	0.710329	0.999998	-0.474275	0.312086	0.999546	-0.353828	0.526959	0.999929	-0.796178	0.215359	0.999926
DCBLD2	0.0275444	0.963735	0.999998	-0.497144	0.390375	0.999546	-0.0179178	0.978558	0.999929	0.0141369	0.981946	0.999926
SOAT1	0.031514	0.947641	0.999998	-0.0439917	0.922254	0.999546	-0.211702	0.711326	0.999929	0.172218	0.712557	0.999926
PKP2	0.0624815	0.917927	0.999998	-1.43662	0.0137362	0.999546	-0.24958	0.687793	0.999929	-0.178638	0.709126	0.999926
MSH4	-0.263094	0.859043	0.999998	-1.19669	0.460833	0.999546	-0.605672	0.682512	0.999929	0.246891	0.655457	0.999926
GDI2	0.0715175	0.904266	0.999998	0.0479717	0.931728	0.999546	0.237475	0.693601	0.999929	1.34168	0.0163829	0.455404
PRDM1	0.00080567	0.999099	0.999998	-0.0842302	0.90341	0.999546	0.194811	0.815584	0.999929	0.197585	0.736395	0.999926
ATG5	0.0910002	0.841835	0.999998	0.0604444	0.887804	0.999546	0.0948009	0.856722	0.999929	1.11794	0.714879
TMCC3	0.0219112	0.963134	0.999998	-1.58226	0.000471618	0.250004	-0.693795	0.202172	0.999929	0.4096	0.504138	0.999926
PITHD1	0.111823	0.8313	0.999998	0.435682	0.385799	0.999546	0.153551	0.802834	0.999929	-0.293688	0.660219	0.999926
MTA3	-0.031575	0.945163	0.999998	-0.0873283	0.841759	0.999546	0.0603579	0.908256	0.999929	-0.792382	0.221304	0.999926
USP13	0.028182	0.961271	0.999998	-0.329846	0.551045	0.999546	-0.432661	0.498511	0.999929	-0.401762	0.423958	0.999926
ATP11B	0.139786	0.843718	0.999998	-0.380896	0.572504	0.999546	-0.0101644	0.989073	0.999929	0.479735	0.449459	0.999926
LAMC2	0.0663071	0.897626	0.999998	-0.164096	0.740673	0.999546	-0.713404	0.19928	0.999929	-0.424258	0.598196	0.999926
CDK14	-0.0155604	0.977405	0.999998	-0.0785025	0.871377	0.999546	0.577903	0.349453	0.999929	-0.338052	0.612092	0.999926
SEC61A1	0.0256684	0.955223	0.999998	0.0889372	0.834946	0.999546	0.758015	0.144211	0.999929	-2.28332	0.000324193	0.0314131
PPP1R12A	0.173868	0.792936	0.999998	-0.316152	0.599387	0.999546	0.143504	0.830157	0.999929	0.132184	0.787027	0.999926
CAMK2B	0.166859	0.834091	0.999998	-0.23545	0.779322	0.999546	-0.527832	0.582862	0.999929	-0.0116585	0.980558	0.999926
CROCC	-0.00643345	0.991297	0.999998	-0.179136	0.738315	0.999546	-0.06032	0.926325	0.999929	-4.41614	0.140701
POLR3E	-0.00131392	0.997789	0.999998	-0.0933385	0.833046	0.999546	-0.161828	0.766785	0.999929	0.0702621	0.895898	0.999926
ATP2B4	0.0212015	0.974224	0.999998	-0.984643	0.110018	0.999546	-0.60755	0.404906	0.999929	-0.139172	0.790546	0.999926
ZC3H11A	0.00410366	0.994622	0.999998	-0.183563	0.751017	0.999546	0.244583	0.709093	0.999929	-0.0108462	0.988015	0.999926
RIOK2	0.0836966	0.857598	0.999998	0.389875	0.368392	0.999546	0.434821	0.409418	0.999929	-0.367977	0.557444	0.999926
YIPF1	0.0100058	0.983094	0.999998	0.261138	0.55738	0.999546	0.920021	0.0975224	0.999929	0.494342	0.449978	0.999926
NDC1	0.0872954	0.88207	0.999998	-0.4831	0.367697	0.999546	-1.31522	0.0329617	0.999929	0.245932	0.662414	0.999926
FLYWCH1	-0.00599773	0.991844	0.999998	-0.301707	0.590208	0.999546	0.368993	0.561086	0.999929	-0.228169	0.60945	0.999926
UNKL	0.0931578	0.84121	0.999998	0.203551	0.653273	0.999546	0.579766	0.271021	0.999929	0.46232	0.413298	0.999926
TBXAS1	0.36497	0.61787	0.999998	0.0493615	0.955633	0.999546	1.08106	0.156634	0.999929	0.379539	0.512283	0.999926
PARP12	0.125845	0.7853	0.999998	-0.137334	0.75379	0.999546	-0.75572	0.14862	0.999929	0.118709	0.803289	0.999926
ALDH18A1	0.0363244	0.938587	0.999998	0.0575032	0.901529	0.999546	0.429612	0.41546	0.999929	-0.0881357	0.842457	0.999926
TARBP1	-0.0143679	0.97523	0.999998	-0.518857	0.239657	0.999546	-0.848841	0.108569	0.999929	-1.14695	0.142423	0.999926
PET112	-0.244808	0.614303	0.999998	0.0535165	0.910346	0.999546	-0.107179	0.843833	0.999929	-0.98094	0.45015	0.999926
MXD1	0.252099	0.638061	0.999998	0.265207	0.595316	0.999546	0.161754	0.782556	0.999929	0.701215	0.225413	0.999926
CDK17	0.12357	0.857666	0.999998	-0.0809577	0.89654	0.999546	-0.151834	0.825896	0.999929	-0.0311039	0.948349	0.999926
DNAJC25	0.100449	0.832066	0.999998	0.26305	0.556368	0.999546	0.597012	0.265824	0.999929	-0.630437	0.213922	0.999926
SLC2A3	-0.114171	0.81178	0.999998	0.560715	0.207247	0.999546	0.716393	0.237262	0.999929	1.14545	0.0409602	0.750992
PSD	-0.23036	0.867796	0.999998	0.256592	0.827618	0.999546	0.225859	0.855761	0.999929	-0.793371	0.0704125	0.988079
CTDP1	-0.017011	0.970683	0.999998	0.0208123	0.963236	0.999546	-0.0186892	0.972112	0.999929	-0.0235863	0.961747	0.999926
YBX3	0.0708879	0.88266	0.999998	0.0636979	0.888883	0.999546	-0.35934	0.503215	0.999929	0.0935911	0.83787	0.999926
STYK1	-0.00259374	0.995811	0.999998	-0.315665	0.501835	0.999546	0.046682	0.93219	0.999929	0.372194	0.436078	0.999926
WNK1	-0.0185741	0.978152	0.999998	-0.674323	0.288888	0.999546	-0.231706	0.762523	0.999929	-1.09714	0.0221393	0.544195
CCAR1	0.0924173	0.864859	0.999998	-0.0746323	0.88259	0.999546	0.249138	0.671252	0.999929	0.139182	0.818571	0.999926
OGFR	-0.00493049	0.993221	0.999998	-0.207262	0.709526	0.999546	-0.141098	0.821577	0.999929	-0.121268	0.800259	0.999926
GNA15	-0.485197	0.786135	0.999998	0.018392	0.990965	0.999546	-0.279405	0.863171	0.999929	-0.848813	0.101482	0.999926
PIGV	-0.034663	0.950592	0.999998	-0.12086	0.820551	0.999546	0.205659	0.718908	0.999929	-0.220118	0.629613	0.999926
PTPRU	-0.0495429	0.944291	0.999998	0.576977	0.387075	0.999546	-1.08353	0.125859	0.999929	-0.0530498	0.946695	0.999926
SNRNP40	-0.0699699	0.893324	0.999998	0.026807	0.95527	0.999546	-0.33177	0.594443	0.999929	0.678843	0.260871	0.999926
COL11A1	-2.9979	0.253682	0.999998	0.24007	0.894713	0.999546	-0.24817	0.889966	0.999929	0.197937	0.770395	0.999926
QSER1	0.107958	0.89098	0.999998	-0.717252	0.291691	0.999546	-0.261133	0.736771	0.999929	0.00586463	0.992243	0.999926
MPC1	0.168354	0.747988	0.999998	0.578215	0.247032	0.999546	0.70154	0.241554	0.999929	-0.203452	0.741368	0.999926
ACAA1	-0.0490042	0.941896	0.999998	0.465988	0.439717	0.999546	0.392993	0.587439	0.999929	0.0888618	0.86283	0.999926
BCAT1	0.119932	0.856939	0.999998	0.19305	0.739	0.999546	0.655766	0.314738	0.999929	-0.193119	0.743546	0.999926
HDAC7	0.0290609	0.949914	0.999998	-0.0624609	0.886597	0.999546	0.130645	0.80584	0.999929	1.05605	0.0835436	0.999926
LZTS1	-0.13386	0.92502	0.999998	0.587302	0.677838	0.999546	-0.185488	0.903127	0.999929	0.575368	0.341996	0.999926
PRDM6	-0.923283	0.586976	0.999998	-1.41064	0.393894	0.999546	-1.28531	0.411374	0.999929	-0.0868306	0.847882	0.999926
SPAG4	-0.180135	0.815368	0.999998	0.30771	0.709173	0.999546	0.497699	0.581673	0.999929	0.301062	0.596846	0.999926
NCKAP1	0.118615	0.859524	0.999998	-0.116173	0.856111	0.999546	0.159348	0.821649	0.999929	-0.389409	0.414394	0.999926
MRPS35	0.218313	0.63962	0.999998	0.293384	0.499242	0.999546	-0.0404136	0.940063	0.999929	0.0804974	0.886348	0.999926
GUCY1B3	0.169957	0.811523	0.999998	-0.703729	0.347697	0.999546	0.856449	0.21041	0.999929	-0.100435	0.829618	0.999926
SFSWAP	0.0129382	0.977841	0.999998	0.0385464	0.931182	0.999546	-0.136819	0.794943	0.999929	-0.035796	0.949949	0.999926
TNK2	-0.0712209	0.892379	0.999998	-0.31767	0.496938	0.999546	-0.0558303	0.917507	0.999929	0.472089	0.732472	0.999926
MON2	-0.0128544	0.982994	0.999998	-0.265135	0.624664	0.999546	0.18901	0.763335	0.999929	0.166856	0.767558	0.999926
GPBP1	0.197946	0.700899	0.999998	0.0524684	0.913613	0.999546	0.105503	0.845461	0.999929	0.758487	0.371154	0.999926
DGAT2	-0.0913872	0.9024	0.999998	-0.817168	0.255723	0.999546	-1.71706	0.0460944	0.999929	0.0861588	0.844688	0.999926
ZNF112	-0.17852	0.720316	0.999998	-0.00357226	0.993976	0.999546	-0.0426461	0.938884	0.999929	-0.46951	0.310832	0.999926
CS	-0.00506714	0.99119	0.999998	0.0317526	0.941692	0.999546	-0.1766	0.734692	0.999929	-0.124608	0.811025	0.999926
LTK	2.05892	0.371004	0.999998	2.71388	0.193323	0.999546	3.40748	0.09437	0.999929	-0.0652771	0.883978	0.999926
MRPS24	-0.175192	0.843247	0.999998	0.0761459	0.93001	0.999546	0.0417824	0.967658	0.999929	-0.408485	0.465934	0.999926
ELMO2	0.0559352	0.905481	0.999998	-0.0474605	0.914703	0.999546	0.190241	0.721021	0.999929	0.0991721	0.885113	0.999926
WAPAL	0.225058	0.749529	0.999998	-0.118919	0.852762	0.999546	0.0698337	0.922262	0.999929	-0.631625	0.20977	0.999926
VMP1	0.030806	0.9471	0.999998	0.846087	0.047195	0.999546	0.485097	0.37044	0.999929	0.678443	0.170427	0.999926
APPBP2	0.0970454	0.8572	0.999998	-0.0677055	0.889925	0.999546	0.552254	0.336009	0.999929	0.674993	0.131826	0.999926
POLD1	-0.0705647	0.919788	0.999998	-0.174166	0.786813	0.999546	-1.24225	0.0798361	0.999929	0.215124	0.72035	0.999926
EIF4B	0.0205712	0.971181	0.999998	-0.215712	0.705868	0.999546	0.0377578	0.951626	0.999929	-0.682593	0.489543	0.999926
SLC6A16	0.155297	0.858054	0.999998	-0.929593	0.304917	0.999546	0.495317	0.573368	0.999929	-0.249463	0.668372	0.999926
GLTSCR1	0.0338221	0.946508	0.999998	0.307123	0.517819	0.999546	0.138656	0.799596	0.999929	-0.243123	0.62127	0.999926
SPHK2	0.14956	0.786592	0.999998	-0.0161252	0.974011	0.999546	0.430108	0.488076	0.999929	-0.392335	0.542705	0.999926
RPL18	0.128715	0.889683	0.999998	0.536141	0.556474	0.999546	0.5603	0.560866	0.999929	0.380121	0.527718	0.999926
CA11	-0.110545	0.879073	0.999998	-0.216031	0.755708	0.999546	-0.349666	0.646943	0.999929	0.254686	0.571097	0.999926
ISOC2	-0.019497	0.979654	0.999998	0.453623	0.504756	0.999546	0.932898	0.215131	0.999929	0.825323	0.0685559	0.96869
U2AF2	-0.149981	0.782759	0.999998	0.0267229	0.956322	0.999546	-0.0313808	0.958599	0.999929	-1.57781	0.00365662	0.181403
EPN1	0.0411003	0.948034	0.999998	0.250699	0.678212	0.999546	0.0876004	0.896569	0.999929	0.260525	0.627093	0.999926
MED29	-0.0498411	0.919104	0.999998	-0.0569288	0.904465	0.999546	0.0622944	0.909705	0.999929	0.347278	0.43814	0.999926
AHRR	-0.170704	0.787467	0.999998	0.616841	0.244116	0.999546	1.02138	0.0813138	0.999929	0.998975	0.165691	0.999926
ZNF275	-0.0738119	0.897915	0.999998	-0.0868306	0.871263	0.999546	0.440436	0.471762	0.999929	-0.799226	0.072229	0.999806
MTMR1	0.0395863	0.935273	0.999998	-0.115824	0.809299	0.999546	-0.0118353	0.98301	0.999929	0.197651	0.669282	0.999926
GPC1	0.0108964	0.988287	0.999998	0.212741	0.762611	0.999546	-0.124512	0.872545	0.999929	-0.407522	0.374182	0.999926
ADCK1	0.152664	0.76256	0.999998	0.077544	0.873289	0.999546	0.219117	0.703671	0.999929	-0.305688	0.535455	0.999926
HAGH	0.0559684	0.943169	0.999998	0.40073	0.571732	0.999546	0.162546	0.822852	0.999929	0.198914	0.685239	0.999926
RNF4	-0.135971	0.770542	0.999998	-0.11585	0.793487	0.999546	-0.105921	0.841433	0.999929	-0.0571979	0.927176	0.999926
CASP8	-0.0633568	0.89645	0.999998	-0.558287	0.241431	0.999546	-0.669631	0.236229	0.999929	0.504102	0.270609	0.999926
LIMCH1	0.0711778	0.911713	0.999998	-0.513593	0.415461	0.999546	-0.416647	0.525483	0.999929	0.836364	0.0820345	0.999926
ASUN	0.111651	0.819573	0.999998	-0.0870798	0.847007	0.999546	-0.0550238	0.917502	0.999929	-0.925315	0.487157	0.999926
TM7SF3	0.110594	0.825111	0.999998	-0.29946	0.517835	0.999546	-0.729879	0.190933	0.999929	-0.0561815	0.899058	0.999926
DLX3	0.999389	0.3333	0.999998	0.848673	0.439346	0.999546	-4.13562	0.0505523	0.999929	-0.545395	0.241588	0.999926
SPA17	-0.0690218	0.895003	0.999998	-0.0754981	0.885982	0.999546	0.180342	0.750584	0.999929	-0.0348264	0.941798	0.999926
ST3GAL6	-0.0495066	0.929055	0.999998	0.281411	0.590497	0.999546	-0.706275	0.226439	0.999929	-0.168003	0.80068	0.999926
ATP2C2	0.921045	0.564161	0.999998	1.20969	0.437228	0.999546	1.34063	0.377711	0.999929	0.324624	0.515341	0.999926
CDON	0.017446	0.979045	0.999998	-0.867789	0.16955	0.999546	0.208172	0.77579	0.999929	-0.340038	0.531295	0.999926
TAF2	0.267932	0.704381	0.999998	-0.225843	0.730108	0.999546	0.254139	0.730997	0.999929	-0.785115	0.686645
HIPK2	-0.105791	0.879343	0.999998	-0.507905	0.436719	0.999546	0.465332	0.542602	0.999929	0.281819	0.591107	0.999926
TNPO3	0.0575143	0.916161	0.999998	-0.155838	0.771178	0.999546	-0.140718	0.815965	0.999929	-0.412334	0.567943	0.999926
RFXANK	0.0923031	0.899702	0.999998	0.734897	0.312818	0.999546	0.955371	0.231939	0.999929	-0.580149	0.268095	0.999926
TMEM161A	0.13016	0.838868	0.999998	0.543261	0.377106	0.999546	0.44682	0.538403	0.999929	-0.299488	0.877139
LPAR2	-0.159229	0.847937	0.999998	0.46763	0.548187	0.999546	1.57365	0.0324401	0.999929	-0.278168	0.701676	0.999926
CTSA	-0.0251517	0.962918	0.999998	0.219096	0.643408	0.999546	0.0958878	0.861527	0.999929	0.576709	0.237854	0.999926
SUGP2	-0.0287533	0.951369	0.999998	-0.191912	0.67664	0.999546	-0.290636	0.605361	0.999929	0.120575	0.844847	0.999926
SLC12A2	0.247123	0.685704	0.999998	-0.697775	0.219889	0.999546	-0.438113	0.491639	0.999929	0.732593	0.244457	0.999926
SNX24	-0.159032	0.740761	0.999998	-0.0902626	0.846318	0.999546	-0.154258	0.776934	0.999929	-0.0173024	0.968462	0.999926
CNN2	-0.0936456	0.84781	0.999998	0.12437	0.773476	0.999546	-0.192751	0.712923	0.999929	-0.701425	0.675623
ABCA7	0.000753289	0.998936	0.999998	-0.712627	0.185025	0.999546	-1.10125	0.069759	0.999929	-0.590234	0.708318	0.999926
SNCAIP	0.0305755	0.957944	0.999998	0.177082	0.738707	0.999546	0.705682	0.23403	0.999929	0.104614	0.887594	0.999926
DDX20	0.0411588	0.934948	0.999998	-0.071266	0.880802	0.999546	-0.232996	0.675266	0.999929	0.241698	0.699459	0.999926
BTBD1	0.0874066	0.85977	0.999998	0.0102447	0.982478	0.999546	0.0682529	0.899169	0.999929	-0.245595	0.593068	0.999926
FAR2	0.0762857	0.875758	0.999998	0.0939271	0.835535	0.999546	-0.341722	0.52574	0.999929	1.30499	0.0588863	0.904509
SBNO2	0.146749	0.792047	0.999998	-0.22783	0.642602	0.999546	-0.28297	0.618516	0.999929	-0.192762	0.663828	0.999926
PMS1	0.462013	0.403707	0.999998	-0.326849	0.484513	0.999546	-0.296779	0.582521	0.999929	0.164857	0.73808	0.999926
HMG20B	-0.0320115	0.952227	0.999998	0.199835	0.665789	0.999546	0.222089	0.686422	0.999929	0.300757	0.592007	0.999926
CALCRL	0.167493	0.770457	0.999998	-0.242154	0.661197	0.999546	0.575562	0.344803	0.999929	0.140779	0.76974	0.999926
TAF11	-0.130608	0.790121	0.999998	0.133138	0.767481	0.999546	0.147195	0.786703	0.999929	-1.7813	0.0311731	0.664162
ANKS1A	0.048319	0.92442	0.999998	-1.00476	0.039831	0.999546	-0.0709197	0.900876	0.999929	0.0854041	0.865075	0.999926
AP3D1	0.0742826	0.874122	0.999998	-0.125677	0.774146	0.999546	0.288518	0.587731	0.999929	-0.186917	0.67287	0.999926
ZNF76	-0.0160651	0.976982	0.999998	0.106666	0.827624	0.999546	0.147807	0.81203	0.999929	3.94715	0.0290719	0.644656
SLC9A3R2	0.146312	0.868868	0.999998	0.586403	0.505284	0.999546	0.230053	0.795902	0.999929	-0.519209	0.566893	0.999926
NTHL1	-0.0976062	0.918276	0.999998	-0.284041	0.745045	0.999546	-0.547204	0.56721	0.999929	0.334424	0.461704	0.999926
UHRF1BP1	-0.159212	0.778379	0.999998	-0.529574	0.342724	0.999546	-0.296287	0.647076	0.999929	0.11512	0.861282	0.999926
GNAI3	0.215967	0.684539	0.999998	-0.00984935	0.984091	0.999546	0.261015	0.641671	0.999929	0.585189	0.177257	0.999926
IPO5	0.197736	0.712957	0.999998	-0.159445	0.748434	0.999546	-0.529054	0.364699	0.999929	0.691558	0.167766	0.999926
OAT	-0.120329	0.789926	0.999998	0.177748	0.686217	0.999546	0.763323	0.152148	0.999929	-1.39452	0.0349235	0.690997
WDR3	0.0546807	0.915604	0.999998	-0.070141	0.887181	0.999546	-0.166662	0.762757	0.999929	0.0227474	0.96827	0.999926
PKN2	0.245303	0.696057	0.999998	-0.578597	0.285472	0.999546	-0.40101	0.534477	0.999929	0.72607	0.390644	0.999926
WDR18	0.0605886	0.945866	0.999998	0.406442	0.635156	0.999546	0.060787	0.94826	0.999929	-0.0933384	0.847918	0.999926
TRAM2	-0.146827	0.786275	0.999998	-1.24952	0.0153925	0.999546	-0.503665	0.436598	0.999929	0.353744	0.504252	0.999926
NTN1	0.402397	0.669101	0.999998	-0.116288	0.909534	0.999546	-0.672519	0.540574	0.999929	0.0423571	0.960893	0.999926
MCM10	-0.135966	0.809302	0.999998	-0.749191	0.164158	0.999546	-1.686	0.0102072	0.651813	-0.148557	0.835976	0.999926
DGKA	-0.0927723	0.862437	0.999998	0.00122742	0.99793	0.999546	0.0429641	0.937994	0.999929	0.325624	0.598617	0.999926
ANKRD44	0.219844	0.758268	0.999998	-0.205895	0.749201	0.999546	0.480729	0.526187	0.999929	-0.283338	0.580211	0.999926
KARS	0.0506343	0.916059	0.999998	0.207823	0.638998	0.999546	-0.0105076	0.984582	0.999929	-0.00965561	0.986894	0.999926
ADAT1	0.137811	0.804723	0.999998	-0.221747	0.671426	0.999546	-0.374228	0.531721	0.999929	0.022344	0.962928	0.999926
PDIA5	-0.0419654	0.928082	0.999998	0.0287125	0.94658	0.999546	0.272128	0.604868	0.999929	1.10363	0.0363221	0.702313
TBC1D22B	0.185174	0.697586	0.999998	-0.294785	0.525971	0.999546	-0.239625	0.671732	0.999929	0.393146	0.468647	0.999926
NDUFB4	-0.209079	0.83949	0.999998	0.15077	0.869689	0.999546	0.395871	0.69514	0.999929	0.0681846	0.88349	0.999926
SPEN	-0.0636907	0.9254	0.999998	-0.855001	0.186408	0.999546	-0.143702	0.858599	0.999929	-0.0445091	0.949354	0.999926
MYLK	-0.080297	0.866966	0.999998	-0.749188	0.138783	0.999546	0.226358	0.72303	0.999929	-0.0265338	0.960432	0.999926
ZC3H15	0.0933734	0.861882	0.999998	-0.0110162	0.982784	0.999546	0.0858007	0.880099	0.999929	-0.110707	0.866456	0.999926
MAP2K4	0.0750656	0.90075	0.999998	0.305438	0.591332	0.999546	0.441767	0.492624	0.999929	-0.0815042	0.857537	0.999926
TMEM206	0.247421	0.611002	0.999998	0.178505	0.700575	0.999546	0.649855	0.241773	0.999929	-0.609704	0.203397	0.999926
SNAP91	0.893249	0.392807	0.999998	1.82178	0.0467712	0.999546	1.7227	0.0745064	0.999929	-0.168282	0.783743	0.999926
SLK	0.201354	0.76033	0.999998	-0.260707	0.678383	0.999546	0.0683228	0.921412	0.999929	-0.246395	0.578503	0.999926
CYB5R4	0.276539	0.590963	0.999998	0.241102	0.591895	0.999546	0.708712	0.184689	0.999929	-0.671631	0.147162	0.999926
COL17A1	0.0886904	0.904099	0.999998	-0.378203	0.610717	0.999546	-1.91737	0.00693437	0.558864	-3.85704	0.087463
GSTO2	-0.351285	0.682594	0.999998	-0.347172	0.693354	0.999546	-0.758042	0.399363	0.999929	-0.102762	0.832183	0.999926
SEC61A2	-0.0264165	0.957456	0.999998	-0.0775141	0.871527	0.999546	-0.0485961	0.929705	0.999929	0.0970822	0.843832	0.999926
PRKCQ	-0.085173	0.884827	0.999998	-0.461719	0.420429	0.999546	-1.13223	0.0878088	0.999929	1.04609	0.544369
TLE2	0.150907	0.782606	0.999998	0.488778	0.372827	0.999546	0.323335	0.617636	0.999929	0.230692	0.720154	0.999926
ASB1	0.180689	0.738059	0.999998	-0.0988755	0.844189	0.999546	0.374904	0.496924	0.999929	0.278372	0.663607	0.999926
FAM107B	0.21891	0.677099	0.999998	-0.595471	0.212145	0.999546	-0.174301	0.746155	0.999929	0.60134	0.378459	0.999926
ME1	0.064852	0.889612	0.999998	-0.092524	0.834342	0.999546	0.92317	0.0804666	0.999929	-0.135712	0.786777	0.999926
TBC1D1	0.0461766	0.928713	0.999998	-0.0238484	0.960276	0.999546	-0.251081	0.650718	0.999929	0.469435	0.48598	0.999926
CDK13	0.0859849	0.885405	0.999998	-0.0690731	0.897022	0.999546	0.167907	0.793275	0.999929	0.0661116	0.911332	0.999926
MTHFD2	-0.0252775	0.955464	0.999998	-0.0985889	0.81763	0.999546	0.0580359	0.912294	0.999929	1.02988	0.182406	0.999926
SLC9A7	0.129977	0.855683	0.999998	-1.16921	0.0914013	0.999546	-0.873456	0.241849	0.999929	0.110495	0.810546	0.999926
FOXJ2	-0.0316054	0.952898	0.999998	-0.139614	0.78045	0.999546	0.269025	0.657392	0.999929	-0.163193	0.711892	0.999926
YBX1	-0.0806333	0.876446	0.999998	0.1417	0.77954	0.999546	0.293232	0.609881	0.999929	0.234696	0.7258	0.999926
PDE4A	-0.167599	0.727182	0.999998	-0.0840019	0.853198	0.999546	0.710467	0.20124	0.999929	-0.359203	0.459376	0.999926
PPP2R5A	0.209431	0.646883	0.999998	-0.447013	0.30274	0.999546	-0.149881	0.776119	0.999929	-0.341859	0.436825	0.999926
ELAVL1	0.0251738	0.960306	0.999998	0.0315535	0.947156	0.999546	-0.253254	0.650785	0.999929	-0.506462	0.394755	0.999926
TIE1	0.127915	0.810458	0.999998	-0.0169751	0.973582	0.999546	-0.305091	0.603906	0.999929	1.38904	0.010124	0.335647
DIP2B	-0.0303967	0.961202	0.999998	-0.178258	0.765743	0.999546	0.133781	0.849295	0.999929	-0.164544	0.729532	0.999926
SMARCD1	0.0656741	0.885478	0.999998	0.100186	0.81509	0.999546	-0.0243557	0.96267	0.999929	0.170226	0.715351	0.999926
KDM4A	0.210946	0.666474	0.999998	-0.0539319	0.906135	0.999546	0.270034	0.617304	0.999929	-0.15903	0.724791	0.999926
NFYC	0.208779	0.708736	0.999998	0.192017	0.696039	0.999546	-0.0100906	0.986262	0.999929	-0.120048	0.805381	0.999926
ZMYND12	-0.925728	0.510397	0.999998	-0.343513	0.792871	0.999546	0.446843	0.699753	0.999929	-0.310951	0.502736	0.999926
SLC9A3	0.297968	0.772216	0.999998	-0.31799	0.774256	0.999546	-0.494274	0.66158	0.999929	-0.0317112	0.94318	0.999926
NGEF	-0.0634842	0.93571	0.999998	-0.036896	0.960837	0.999546	-0.113553	0.885125	0.999929	1.03445	0.0838667	0.999926
ASPM	0.144713	0.859066	0.999998	-0.988437	0.188181	0.999546	-1.44281	0.0879292	0.999929	-0.0427556	0.926796	0.999926
ELOVL1	-0.0709564	0.900064	0.999998	0.201917	0.695547	0.999546	0.284873	0.630495	0.999929	0.063084	0.900113	0.999926
ZNRD1	0.0720252	0.928128	0.999998	0.748843	0.354492	0.999546	0.406757	0.630885	0.999929	0.183945	0.679815	0.999926
CLDN18	0.977636	0.641895	0.999998	2.46691	0.140038	0.999546	0.736354	0.738563	0.999929	0.0356131	0.945332	0.999926
ZBTB11	0.19689	0.739207	0.999998	-0.108299	0.842607	0.999546	0.252562	0.677467	0.999929	-0.0232915	0.977209	0.999926
ATXN3	-0.156463	0.760696	0.999998	0.0901989	0.85574	0.999546	0.156817	0.789619	0.999929	-0.971069	0.268384	0.999926
GOLGA5	0.123026	0.815058	0.999998	0.206897	0.680773	0.999546	0.802583	0.148171	0.999929	-0.358099	0.533462	0.999926
FGFR2	-0.578532	0.682549	0.999998	-0.37812	0.774526	0.999546	-1.71509	0.27172	0.999929	0.036558	0.9416	0.999926
LRRC40	0.0872864	0.887072	0.999998	-0.0512517	0.93444	0.999546	-0.125166	0.854411	0.999929	-0.658194	0.167163	0.999926
ISOC1	-0.0213185	0.965545	0.999998	0.976894	0.0374365	0.999546	0.916596	0.0858002	0.999929	0.608834	0.194718	0.999926
EML1	-0.102126	0.825495	0.999998	0.681026	0.123224	0.999546	0.606531	0.264932	0.999929	-0.209103	0.641734	0.999926
TRMT11	0.15558	0.77077	0.999998	0.185982	0.71537	0.999546	-0.0302946	0.958427	0.999929	-0.171951	0.758395	0.999926
THUMPD1	-0.0248192	0.970229	0.999998	0.0589714	0.923155	0.999546	0.332656	0.612732	0.999929	-0.420908	0.615677	0.999926
MSANTD3	0.0505709	0.911042	0.999998	0.404373	0.347914	0.999546	0.0639054	0.902485	0.999929	-0.503429	0.348892	0.999926
KIF26A	0.125527	0.848923	0.999998	-1.38962	0.0278099	0.999546	-0.552193	0.477036	0.999929	-0.303368	0.819098	0.999926
ATG2B	-0.0209553	0.976523	0.999998	-0.516397	0.426681	0.999546	0.167106	0.821818	0.999929	-1.90027	0.000240472	0.026123
ARFGEF1	0.0667924	0.910573	0.999998	-0.118907	0.824364	0.999546	0.11443	0.857979	0.999929	0.19749	0.679138	0.999926
ACSM2B	0.993527	0.656116	0.999998	-3.28465	0.490049	0.999546	-3.52899	0.414861	0.999929	0.945848	0.158075	0.999926
ZFAT	0.172173	0.742041	0.999998	-0.287758	0.549215	0.999546	0.090437	0.868943	0.999929	-0.185825	0.684551	0.999926
MTFR1	0.162894	0.741936	0.999998	0.112579	0.804299	0.999546	0.198059	0.705513	0.999929	-0.297292	0.543902	0.999926
STAG3	-0.424833	0.439328	0.999998	-0.763724	0.177767	0.999546	-1.11567	0.0864066	0.999929	0.369369	0.417856	0.999926
FECH	0.00369376	0.99362	0.999998	0.149267	0.733209	0.999546	0.438499	0.404429	0.999929	-0.0865552	0.855405	0.999926
MYO9A	0.0716786	0.927844	0.999998	-0.747758	0.284628	0.999546	0.179589	0.82274	0.999929	-0.0596242	0.950301	0.999926
DDX3Y	0.0681647	0.88051	0.999998	-0.0262593	0.9509	0.999546	-0.0288859	0.955924	0.999929	-0.110046	0.877096	0.999926
PFKP	-0.0205218	0.967923	0.999998	0.419726	0.388807	0.999546	0.245837	0.659676	0.999929	1.0805	0.108992	0.999926
IDI1	0.0699543	0.877512	0.999998	0.535011	0.21758	0.999546	1.17279	0.0297639	0.999929	-0.12626	0.797779	0.999926
SP100	0.0363124	0.937854	0.999998	0.0323574	0.943421	0.999546	0.362556	0.551568	0.999929	0.405745	0.505128	0.999926
KLF6	0.232163	0.623396	0.999998	0.0524282	0.919149	0.999546	0.0593796	0.919991	0.999929	0.590818	0.203786	0.999926
PPAP2A	0.100884	0.842418	0.999998	0.273942	0.557205	0.999546	0.655993	0.272213	0.999929	1.93583	0.0467743	0.797746
NEO1	-0.298575	0.773637	0.999998	-0.268563	0.785747	0.999546	-0.330146	0.734751	0.999929	0.171724	0.78861	0.999926
TRAM1	0.0802582	0.877536	0.999998	-0.28386	0.581998	0.999546	0.500478	0.374282	0.999929	0.634396	0.164767	0.999926
PHKA1	-0.0336456	0.950694	0.999998	-0.427527	0.421298	0.999546	-0.0339546	0.95514	0.999929	-2.10484	0.00370437	0.183104
TNFRSF1A	0.0952546	0.842853	0.999998	-0.576188	0.215437	0.999546	0.114658	0.837555	0.999929	-0.33235	0.707064	0.999926
CACNB1	-0.426244	0.418705	0.999998	0.288492	0.557334	0.999546	0.481703	0.409045	0.999929	-0.278533	0.577968	0.999926
EVI5	0.167087	0.81574	0.999998	0.0538945	0.934663	0.999546	0.654119	0.353879	0.999929	-0.828988	0.17124	0.999926
STOML1	0.0115514	0.987559	0.999998	0.703864	0.3402	0.999546	0.6163	0.462484	0.999929	0.267354	0.595701	0.999926
PKM	0.0759551	0.868631	0.999998	0.0377087	0.930667	0.999546	-0.111785	0.829548	0.999929	0.357999	0.452698	0.999926
DHX29	0.199619	0.733766	0.999998	-0.19178	0.726544	0.999546	-0.0650444	0.912974	0.999929	-0.212478	0.651821	0.999926
DNTTIP2	0.130882	0.806162	0.999998	0.284388	0.553044	0.999546	-0.0193765	0.971492	0.999929	0.985914	0.0272695	0.617699
METTL22	-0.262907	0.678871	0.999998	0.265179	0.639461	0.999546	0.0278598	0.965083	0.999929	-0.237685	0.642179	0.999926
TP53BP1	0.134408	0.817978	0.999998	-0.426209	0.443094	0.999546	0.291683	0.656749	0.999929	0.350885	0.536011	0.999926
TRO	0.0240304	0.963026	0.999998	-0.209265	0.686365	0.999546	0.631408	0.2639	0.999929	-0.27726	0.537849	0.999926
RRP15	0.07235	0.87402	0.999998	0.29895	0.493616	0.999546	0.0962508	0.856581	0.999929	-0.552148	0.410576	0.999926
RHOA	-0.0395427	0.931164	0.999998	0.15229	0.720599	0.999546	0.243741	0.637979	0.999929	0.243336	0.643054	0.999926
DHX8	0.0888495	0.864799	0.999998	-0.106253	0.834725	0.999546	-0.127231	0.827628	0.999929	-0.0443881	0.932582	0.999926
PRKCZ	0.0323102	0.955877	0.999998	-0.604841	0.317686	0.999546	-0.421202	0.523689	0.999929	0.58783	0.205364	0.999926
ZFY	0.308713	0.525201	0.999998	0.0610143	0.896284	0.999546	0.064451	0.906062	0.999929	-0.0433973	0.922185	0.999926
IARS2	0.248256	0.651154	0.999998	0.0699214	0.893353	0.999546	0.278455	0.631211	0.999929	-0.411636	0.408387	0.999926
SYT1	0.261978	0.678724	0.999998	-1.34958	0.0369984	0.999546	-0.580925	0.382572	0.999929	-0.17801	0.718294	0.999926
NAV3	-0.0693727	0.906431	0.999998	-0.0578232	0.915992	0.999546	0.155368	0.81653	0.999929	0.315593	0.600781	0.999926
IDH3G	0.144972	0.780367	0.999998	0.285577	0.581358	0.999546	0.246823	0.685083	0.999929	-0.134288	0.758878	0.999926
ROGDI	0.142796	0.767088	0.999998	0.346363	0.469388	0.999546	0.57558	0.375937	0.999929	0.417538	0.354688	0.999926
PDZD4	-0.300948	0.786734	0.999998	-0.173445	0.876682	0.999546	-1.16749	0.346508	0.999929	-0.0499669	0.925802	0.999926
ROCK1	0.223084	0.772378	0.999998	-0.264005	0.71466	0.999546	0.0783555	0.920015	0.999929	-1.05801	0.5109
CBFB	-0.0339119	0.943802	0.999998	0.703802	0.132549	0.999546	-0.17053	0.75304	0.999929	0.653297	0.522408	0.999926
PDK3	-0.00720791	0.990503	0.999998	-0.411713	0.462969	0.999546	-0.685003	0.291474	0.999929	-0.833339	0.328105	0.999926
HYAL2	0.0050521	0.993229	0.999998	-0.0605306	0.920373	0.999546	-0.585946	0.386072	0.999929	-2.06009	0.00665299	0.257647
HDAC4	0.138072	0.79639	0.999998	-0.516879	0.289543	0.999546	-0.411306	0.459535	0.999929	0.147438	0.768556	0.999926
RASSF1	-0.013807	0.983822	0.999998	0.314057	0.62728	0.999546	0.283601	0.697734	0.999929	0.0151622	0.984921	0.999926
FGFR3	-0.162645	0.762303	0.999998	1.21605	0.0113723	0.999546	-0.21091	0.721955	0.999929	1.37037	0.518529
IFI35	-0.0835434	0.946018	0.999998	-0.0528875	0.962979	0.999546	-1.8367	0.0692211	0.999929	0.339733	0.509698	0.999926
HEATR6	0.0375838	0.945767	0.999998	-0.234157	0.659484	0.999546	-0.08314	0.893816	0.999929	0.1656	0.748396	0.999926
COASY	0.0391655	0.947888	0.999998	0.149945	0.795075	0.999546	0.18187	0.784955	0.999929	0.735911	0.1459	0.999926
PLEKHH3	0.277902	0.672048	0.999998	-0.416262	0.52945	0.999546	0.644192	0.335732	0.999929	0.321304	0.816646	0.999926
MEF2A	-0.108779	0.866683	0.999998	0.163094	0.798784	0.999546	0.422707	0.5597	0.999929	-0.177507	0.766346	0.999926
OTUD5	0.125635	0.795623	0.999998	0.339541	0.449745	0.999546	0.336686	0.543339	0.999929	0.872778	0.053205	0.861755
TFE3	0.0733467	0.891392	0.999998	0.0208155	0.967891	0.999546	0.520002	0.371496	0.999929	0.700581	0.115868	0.999926
TBC1D25	-0.0544959	0.908674	0.999998	0.235201	0.599176	0.999546	0.510332	0.341909	0.999929	-0.0650547	0.901015	0.999926
ACSL4	0.0762174	0.913717	0.999998	-0.000838909	0.998998	0.99976	0.314075	0.66438	0.999929	0.317072	0.600129	0.999926
INPP5A	0.099269	0.831657	0.999998	0.464638	0.293064	0.999546	0.418643	0.435386	0.999929	0.148889	0.739732	0.999926
GPKOW	-0.0312487	0.956439	0.999998	0.0879683	0.866863	0.999546	0.297255	0.6098	0.999929	-0.272033	0.641001	0.999926
GRIPAP1	-0.0306561	0.950232	0.999998	0.0864492	0.856524	0.999546	-0.0862932	0.875572	0.999929	0.381829	0.579511	0.999926
FTSJ1	-0.0446321	0.923734	0.999998	0.125501	0.77532	0.999546	0.175148	0.757922	0.999929	0.330863	0.566973	0.999926
PRR11	-0.0209838	0.978123	0.999998	-0.707062	0.364948	0.999546	-0.867891	0.315551	0.999929	-3.17715	0.511782
REEP1	0.258941	0.762612	0.999998	0.471882	0.574067	0.999546	-2.1779	0.0534717	0.999929	0.149916	0.75275	0.999926
ATP11A	0.0184497	0.976765	0.999998	-0.800676	0.168937	0.999546	-0.481078	0.486202	0.999929	0.0426043	0.923256	0.999926
POLR1A	-0.0777249	0.877673	0.999998	-0.39909	0.390178	0.999546	-0.378392	0.528718	0.999929	-0.262999	0.625513	0.999926
LAPTM4A	0.107811	0.814942	0.999998	0.226138	0.606666	0.999546	0.374992	0.47186	0.999929	0.282136	0.529909	0.999926
TTC7A	-0.15304	0.741997	0.999998	0.0698629	0.873173	0.999546	-0.0748461	0.888311	0.999929	0.207836	0.773345	0.999926
IP6K2	0.0280471	0.957479	0.999998	0.28894	0.574771	0.999546	0.285781	0.626944	0.999929	0.264241	0.543003	0.999926
STON1-GTF2A1L	1.47694	0.573134	0.999998	0.527232	0.882433	0.999546	1.57111	0.586969	0.999929	0.00983734	0.983955	0.999926
SRBD1	0.1539	0.775679	0.999998	-0.215569	0.679313	0.999546	-0.119212	0.823992	0.999929	0.964316	0.0358344	0.695853
CYFIP1	-0.00580298	0.990376	0.999998	-0.2359	0.617817	0.999546	-0.199367	0.70959	0.999929	0.264578	0.610924	0.999926
KIF2A	0.132921	0.824445	0.999998	-0.434914	0.416319	0.999546	-0.168678	0.787173	0.999929	0.364324	0.498599	0.999926
RASGRP2	0.122638	0.92408	0.999998	0.131344	0.92802	0.999546	0.0579362	0.9651	0.999929	0.651025	0.161078	0.999926
PSME4	0.144909	0.810008	0.999998	-0.136125	0.808847	0.999546	-0.0389954	0.951163	0.999929	-0.0531808	0.962325	0.999926
IFT80	0.107012	0.82851	0.999998	-0.210641	0.634966	0.999546	-0.205319	0.699435	0.999929	0.671654	0.182136	0.999926
SIRT2	0.0241555	0.971998	0.999998	0.113167	0.864481	0.999546	0.354049	0.632106	0.999929	-0.27602	0.595952	0.999926
ERLEC1	0.313281	0.551676	0.999998	0.272668	0.555452	0.999546	1.00197	0.0612092	0.999929	-0.0180501	0.969278	0.999926
PPP2R5B	-0.0842731	0.870185	0.999998	0.147582	0.74857	0.999546	0.477784	0.384857	0.999929	0.445625	0.408027	0.999926
PYGM	0.30532	0.876309	0.999998	0.130216	0.951202	0.999546	-0.160615	0.939181	0.999929	0.458528	0.482356	0.999926
PITX1	-0.288161	0.814942	0.999998	-0.293309	0.825752	0.999546	-0.271208	0.831714	0.999929	0.115166	0.880627	0.999926
MAST4	0.0449149	0.952107	0.999998	-1.01473	0.144702	0.999546	-0.153695	0.847048	0.999929	-0.345201	0.428231	0.999926
GPR116	0.0428356	0.927689	0.999998	-1.06509	0.0298067	0.999546	-1.47867	0.017807	0.811061	-0.0741842	0.887408	0.999926
NUP133	0.10017	0.836288	0.999998	-0.10676	0.821088	0.999546	-0.243809	0.656075	0.999929	-0.0983728	0.838421	0.999926
NUCKS1	-0.0972702	0.88871	0.999998	-0.514812	0.437976	0.999546	-0.412446	0.578962	0.999929	-0.170504	0.762559	0.999926
VPS35	0.0393067	0.94528	0.999998	-0.158284	0.77798	0.999546	0.0112329	0.986092	0.999929	0.4185	0.464679	0.999926
DNAJA2	0.00939026	0.98377	0.999998	0.32381	0.4689	0.999546	0.267501	0.615855	0.999929	0.591241	0.238727	0.999926
BCL3	0.835511	0.114694	0.999998	-0.313106	0.530857	0.999546	-0.414574	0.490595	0.999929	-0.233932	0.606586	0.999926
KCNAB2	0.265358	0.712417	0.999998	0.21835	0.743444	0.999546	0.979972	0.13609	0.999929	0.176851	0.682742	0.999926
ABCC9	0.238249	0.797106	0.999998	-0.399272	0.721793	0.999546	0.596849	0.565401	0.999929	-0.0530436	0.916109	0.999926
GAL	0.133037	0.89619	0.999998	0.655644	0.480929	0.999546	-0.763253	0.446688	0.999929	-0.581918	0.357491	0.999926
CLEC2D	0.11648	0.872332	0.999998	-0.461237	0.552237	0.999546	-0.0131799	0.986392	0.999929	0.325992	0.521765	0.999926
FUNDC1	0.132185	0.780158	0.999998	0.466301	0.297534	0.999546	0.38595	0.484012	0.999929	0.158741	0.752503	0.999926
RORA	0.114007	0.871723	0.999998	-0.313444	0.620173	0.999546	0.371735	0.598052	0.999929	0.0703174	0.907288	0.999926
TGFBR3	0.158322	0.801194	0.999998	-1.42584	0.0250631	0.999546	0.40352	0.544437	0.999929	0.439657	0.46147	0.999926
KIAA1107	0.58368	0.536106	0.999998	0.401769	0.643638	0.999546	0.908573	0.300862	0.999929	-0.040733	0.936698	0.999926
HES2	-0.00181765	0.997504	0.999998	-0.359426	0.514696	0.999546	0.431789	0.46109	0.999929	0.44557	0.347937	0.999926
ATP1B3	0.024813	0.958284	0.999998	0.329751	0.440793	0.999546	0.084204	0.873809	0.999929	-1.57412	0.259038	0.999926
NEDD4	0.129996	0.843352	0.999998	-0.134102	0.826086	0.999546	0.265384	0.705378	0.999929	0.173166	0.808871	0.999926
PIGB	-0.0648465	0.891098	0.999998	-0.070016	0.87643	0.999546	0.181037	0.737362	0.999929	-0.160187	0.730889	0.999926
MAPK6	0.221512	0.667622	0.999998	-0.18205	0.705365	0.999546	0.122913	0.826331	0.999929	-0.674486	0.281559	0.999926
GNB5	0.0686514	0.896948	0.999998	-0.228455	0.655189	0.999546	-0.213153	0.714424	0.999929	-0.616827	0.276689	0.999926
RAB27A	0.0633582	0.901762	0.999998	-0.310254	0.528845	0.999546	-0.356844	0.529043	0.999929	-0.454835	0.352475	0.999926
CECR5	0.0183158	0.977338	0.999998	0.229372	0.708646	0.999546	0.165164	0.81945	0.999929	-0.0658309	0.921292	0.999926
UFD1L	-0.0192143	0.973364	0.999998	0.164043	0.754719	0.999546	0.15434	0.805465	0.999929	-0.182208	0.752	0.999926
LRP6	-0.148084	0.829998	0.999998	-0.419174	0.538162	0.999546	0.191481	0.80348	0.999929	-1.8532	0.0678144	0.962214
PHRF1	0.0607365	0.897985	0.999998	0.111343	0.803616	0.999546	0.0237733	0.964828	0.999929	-0.0624765	0.903752	0.999926
IKBKAP	0.0737736	0.880494	0.999998	-0.218697	0.653452	0.999546	-0.177869	0.748278	0.999929	-0.0717506	0.901399	0.999926
NUCB2	0.215079	0.684269	0.999998	0.0882932	0.85276	0.999546	0.829392	0.122141	0.999929	0.47739	0.454317	0.999926
PFN2	-0.093294	0.864183	0.999998	-0.0457575	0.924624	0.999546	0.0510607	0.925419	0.999929	0.608155	0.373941	0.999926
PTPN3	0.14942	0.901901	0.999998	-0.491353	0.672405	0.999546	-0.459205	0.669197	0.999929	0.25483	0.567254	0.999926
SPTB	0.133037	0.882616	0.999998	-0.751211	0.460763	0.999546	-0.924734	0.371279	0.999929	0.411738	0.418263	0.999926
SLC44A1	0.0493352	0.92105	0.999998	-0.00110293	0.998163	0.999546	0.753969	0.173003	0.999929	0.688426	0.13478	0.999926
TMEM260	0.00939388	0.984368	0.999998	-0.0617706	0.892761	0.999546	-0.139072	0.795931	0.999929	0.376746	0.574068	0.999926
SMG6	0.0225292	0.963872	0.999998	-0.380035	0.413529	0.999546	-0.219712	0.708974	0.999929	0.458786	0.329517	0.999926
EXOC5	0.180755	0.78434	0.999998	-0.480826	0.430635	0.999546	-0.0301731	0.964702	0.999929	0.0793598	0.873966	0.999926
CLTCL1	0.0151423	0.975998	0.999998	-0.0559829	0.920289	0.999546	-0.144967	0.798565	0.999929	0.00987619	0.983143	0.999926
FSTL3	-0.0197807	0.965346	0.999998	0.67542	0.11408	0.999546	0.642908	0.217429	0.999929	-0.0202808	0.964152	0.999926
DGCR2	0.0599529	0.914239	0.999998	-0.0884217	0.874209	0.999546	-0.195248	0.763188	0.999929	-1.64085	0.0296705	0.652607
RNF126	0.1657	0.811692	0.999998	0.357742	0.605913	0.999546	-0.101574	0.895021	0.999929	-0.697668	0.486172	0.999926
MNT	0.103026	0.831187	0.999998	-1.24991	0.00753863	0.999546	-0.262319	0.624762	0.999929	-0.247915	0.692892	0.999926
ZXDC	-0.123502	0.793071	0.999998	-0.331598	0.460429	0.999546	-0.377273	0.483413	0.999929	-0.411269	0.381439	0.999926
JMJD6	0.016106	0.977522	0.999998	0.302369	0.575127	0.999546	0.46549	0.453711	0.999929	0.47846	0.283331	0.999926
POLB	0.138032	0.768111	0.999998	0.433204	0.327791	0.999546	0.668482	0.207039	0.999929	-0.127995	0.778325	0.999926
ST6GALNAC1	-0.201834	0.734542	0.999998	-0.609864	0.30473	0.999546	-1.58783	0.0216168	0.88344	0.291443	0.56147	0.999926
WIPI1	0.0767366	0.869373	0.999998	0.157356	0.723561	0.999546	1.24162	0.017815	0.811061	1.43864	0.608676
GBA2	0.0789672	0.894563	0.999998	-0.457234	0.415747	0.999546	-0.696208	0.261643	0.999929	-0.154955	0.736318	0.999926
NDST1	0.0582215	0.9035	0.999998	-0.760109	0.101072	0.999546	-0.657107	0.235837	0.999929	0.00452583	0.992668	0.999926
ASNS	-0.108538	0.852002	0.999998	-0.219693	0.697811	0.999546	-0.0201651	0.972281	0.999929	-0.0641493	0.905991	0.999926
AP3M2	-0.000336453	0.999416	0.999998	0.143273	0.744804	0.999546	-0.0213515	0.967797	0.999929	0.503598	0.712554	0.999926
ST6GALNAC2	0.980901	0.325559	0.999998	0.846676	0.406265	0.999546	0.39038	0.726013	0.999929	-0.0542948	0.924356	0.999926
PABPC1	0.0132926	0.984079	0.999998	0.0869423	0.895564	0.999546	0.190388	0.788737	0.999929	-0.150708	0.738781	0.999926
TESK2	-0.132333	0.83028	0.999998	0.0747816	0.900344	0.999546	0.589245	0.368339	0.999929	0.302534	0.639103	0.999926
C16orf80	0.075695	0.87529	0.999998	0.0484696	0.917988	0.999546	-0.0431365	0.940212	0.999929	0.920328	0.0583456	0.900217
CSNK2A2	0.0412038	0.935096	0.999998	0.0543603	0.908129	0.999546	-0.0660651	0.904412	0.999929	0.685927	0.142249	0.999926
PTPN21	-0.0833355	0.885304	0.999998	0.0794505	0.890887	0.999546	0.356967	0.592707	0.999929	1.60938	0.355559
EIF2B3	-0.0213658	0.966934	0.999998	0.107198	0.823521	0.999546	0.274012	0.632252	0.999929	-0.0801489	0.952324	0.999926
TCOF1	-0.0241013	0.95787	0.999998	-0.256303	0.547383	0.999546	-0.883086	0.0963159	0.999929	0.0650846	0.93195	0.999926
CDC42	0.0698466	0.879348	0.999998	0.2649	0.544789	0.999546	0.400107	0.46583	0.999929	-1.01431	0.0585121	0.90136
OSBPL3	0.109947	0.856978	0.999998	-1.16357	0.0568734	0.999546	-1.31793	0.0583097	0.999929	-0.293625	0.523724	0.999926
RAD18	0.13385	0.809677	0.999998	-0.278779	0.569468	0.999546	-1.03756	0.0719006	0.999929	-0.746556	0.251913	0.999926
ATP2B1	0.186142	0.779486	0.999998	0.227151	0.737762	0.999546	1.0746	0.107795	0.999929	0.00186133	0.997395	0.999926
NCK2	-0.0345912	0.940575	0.999998	0.278678	0.529351	0.999546	0.202787	0.70662	0.999929	0.17387	0.70001	0.999926
MAP4K4	-0.00869043	0.987926	0.999998	-0.455772	0.412179	0.999546	-0.24515	0.700403	0.999929	-0.573406	0.261225	0.999926
MGAT4A	0.0705767	0.903052	0.999998	-0.429689	0.417467	0.999546	-0.268314	0.663289	0.999929	0.215164	0.750017	0.999926
RPL31	-0.106794	0.888685	0.999998	0.356479	0.589502	0.999546	0.572856	0.437356	0.999929	1.06634	0.289304	0.999926
WDR1	-0.0799155	0.859052	0.999998	0.0669998	0.876918	0.999546	0.053557	0.918156	0.999929	-1.40861	0.204792	0.999926
SNX13	0.133909	0.837296	0.999998	-0.215079	0.722329	0.999546	0.090098	0.891293	0.999929	0.169148	0.825898	0.999926
ARHGAP10	0.172451	0.763431	0.999998	0.0757356	0.873453	0.999546	-0.159395	0.786506	0.999929	0.088022	0.854885	0.999926
RPS6KA2	0.042349	0.938684	0.999998	-0.123852	0.815899	0.999546	0.304487	0.623267	0.999929	0.451654	0.4909	0.999926
ING3	-0.0156589	0.973349	0.999998	-0.0137798	0.975191	0.999546	-0.180638	0.736299	0.999929	0.67982	0.263873	0.999926
VASH1	-0.0512506	0.914116	0.999998	-0.30343	0.491262	0.999546	-0.394074	0.474442	0.999929	0.759959	0.354331	0.999926
LMCD1	-0.199002	0.685016	0.999998	0.290242	0.532236	0.999546	0.432315	0.440004	0.999929	0.557731	0.265703	0.999926
WBSCR22	-0.203502	0.731923	0.999998	0.124551	0.814881	0.999546	-0.0585037	0.926597	0.999929	0.12691	0.773827	0.999926
SEL1L	0.128807	0.84033	0.999998	-0.262099	0.656903	0.999546	0.60176	0.356189	0.999929	0.482581	0.431479	0.999926
TRIP13	0.25532	0.589178	0.999998	-0.0492041	0.911534	0.999546	-1.27154	0.0176588	0.811061	-0.00693139	0.988017	0.999926
ATP6AP1	0.136001	0.823533	0.999998	0.277509	0.639926	0.999546	0.29894	0.636119	0.999929	0.139284	0.758469	0.999926
TCF3	0.0701751	0.889179	0.999998	0.251263	0.623352	0.999546	-0.00180884	0.997421	0.999929	0.0602018	0.905168	0.999926
TRIB2	-0.159563	0.794484	0.999998	-0.912969	0.117793	0.999546	0.283224	0.646149	0.999929	-0.110556	0.831689	0.999926
DAZAP1	-0.0341846	0.941469	0.999998	0.0862643	0.84312	0.999546	-0.226017	0.666198	0.999929	-0.174171	0.788939	0.999926
MBD3	0.156355	0.839423	0.999998	0.419536	0.57476	0.999546	0.387047	0.647409	0.999929	0.085828	0.870709	0.999926
HLTF	0.0719705	0.904756	0.999998	-0.596561	0.284513	0.999546	-0.313815	0.612892	0.999929	0.38171	0.587819	0.999926
FAM50A	-0.101569	0.889381	0.999998	0.219502	0.742079	0.999546	0.212673	0.777578	0.999929	0.00814006	0.986201	0.999926
FAM3A	-0.0544836	0.944036	0.999998	0.352429	0.633524	0.999546	0.467893	0.573579	0.999929	-0.105003	0.820945	0.999926
CPSF1	0.0923227	0.860532	0.999998	0.0430278	0.932134	0.999546	-0.22349	0.707396	0.999929	0.727055	0.135011	0.999926
MYO3B	-2.18616	0.220206	0.999998	-0.510099	0.730505	0.999546	-2.10484	0.244901	0.999929	-0.0954039	0.845496	0.999926
CYBRD1	-0.00452284	0.992749	0.999998	-0.340844	0.452665	0.999546	0.307331	0.600123	0.999929	-1.07074	0.341069	0.999926
PDCD2	0.0500849	0.921545	0.999998	0.277326	0.556067	0.999546	0.163103	0.774672	0.999929	-0.704647	0.534231	0.999926
SLC6A15	0.379414	0.809696	0.999998	-0.68009	0.664696	0.999546	-2.93556	0.127355	0.999929	0.784938	0.0964211	0.999926
RDH11	0.0174725	0.970822	0.999998	-0.0170066	0.969452	0.999546	0.368018	0.483089	0.999929	0.143799	0.7531	0.999926
PRKACA	-0.179616	0.72381	0.999998	-0.0652905	0.880527	0.999546	-0.0782949	0.880202	0.999929	-0.206505	0.688263	0.999926
LPHN1	-0.158212	0.746576	0.999998	0.0149151	0.974347	0.999546	-0.211839	0.718927	0.999929	0.157053	0.796751	0.999926
ACTN1	-0.0168921	0.97006	0.999998	0.133667	0.753321	0.999546	-0.0793558	0.880868	0.999929	0.168719	0.729784	0.999926
ZFYVE26	-0.0610954	0.897001	0.999998	-0.184894	0.68222	0.999546	-0.00389262	0.994375	0.999929	0.40962	0.389894	0.999926
RPS6KA6	0.0998986	0.885095	0.999998	-0.177124	0.784249	0.999546	-0.297217	0.689097	0.999929	-0.139867	0.802849	0.999926
EPN2	-0.0740943	0.889114	0.999998	-0.519689	0.302722	0.999546	0.0402099	0.946904	0.999929	-0.517226	0.47191	0.999926
PTPN18	-0.059143	0.906355	0.999998	0.0247663	0.96088	0.999546	0.266162	0.65824	0.999929	-0.146764	0.752348	0.999926
LIMS2	-0.0888023	0.902507	0.999998	0.651742	0.350862	0.999546	0.161887	0.823631	0.999929	-0.291736	0.524973	0.999926
SPEG	-0.160663	0.817203	0.999998	-0.588807	0.450857	0.999546	-0.11021	0.884282	0.999929	0.225442	0.686612	0.999926
LNX1	0.120526	0.826666	0.999998	-0.335472	0.538672	0.999546	-0.973224	0.123009	0.999929	0.518261	0.255988	0.999926
ALDH3A2	0.12453	0.785527	0.999998	-0.203434	0.637763	0.999546	0.139161	0.791162	0.999929	-0.662853	0.332269	0.999926
TFRC	0.0913405	0.85778	0.999998	-0.409948	0.395398	0.999546	-0.66473	0.276495	0.999929	1.28729	0.00349382	0.179213
SREBF1	0.269242	0.558633	0.999998	0.160001	0.721389	0.999546	0.166517	0.755674	0.999929	-0.628453	0.264373	0.999926
AFF4	0.0329045	0.963739	0.999998	-0.640995	0.322259	0.999546	0.177	0.815171	0.999929	-0.342343	0.479186	0.999926
UBE2D1	0.0586605	0.902097	0.999998	0.458368	0.320367	0.999546	0.185256	0.745806	0.999929	-0.136074	0.808818	0.999926
MPP5	0.0715146	0.90279	0.999998	-0.2414	0.658056	0.999546	0.282979	0.653468	0.999929	0.0180247	0.967679	0.999926
RHOBTB1	-0.140486	0.770761	0.999998	0.317307	0.504425	0.999546	0.402199	0.459133	0.999929	-0.301102	0.815145	0.999926
ASAH2C	-0.15473	0.924032	0.999998	-0.332743	0.856735	0.999546	0.232004	0.882364	0.999929	-0.00768218	0.990672	0.999926
SMC1A	0.0411843	0.946895	0.999998	-0.47175	0.432786	0.999546	-0.689828	0.319227	0.999929	0.447602	0.468159	0.999926
HSD17B10	-0.229831	0.697609	0.999998	0.311363	0.579384	0.999546	0.156425	0.821962	0.999929	-0.252386	0.590054	0.999926
MARK2	0.0617634	0.897259	0.999998	0.0817966	0.851322	0.999546	0.0816437	0.878606	0.999929	-0.112669	0.818871	0.999926
HMMR	0.19866	0.781254	0.999998	-0.205772	0.774128	0.999546	-1.23329	0.0990509	0.999929	0.547164	0.363663	0.999926
CHFR	-0.0583284	0.90306	0.999998	0.396773	0.389937	0.999546	0.272605	0.606846	0.999929	0.00866406	0.98572	0.999926
TRHDE	0.420294	0.87682	0.999998	-0.799877	0.793367	0.999546	-0.780448	0.784573	0.999929	-1.20453	0.00572238	0.236493
P4HA2	-0.00518343	0.992533	0.999998	-0.122896	0.80885	0.999546	0.00759431	0.98984	0.999929	0.318829	0.478381	0.999926
NFATC3	0.0833205	0.911321	0.999998	-0.658736	0.378338	0.999546	-0.307824	0.708921	0.999929	-1.086	0.0880903	0.999926
TRNT1	0.0782564	0.868022	0.999998	0.187435	0.672985	0.999546	0.0799603	0.881426	0.999929	-1.03061	0.0445395	0.784692
ACADVL	-0.149128	0.790775	0.999998	0.236395	0.617577	0.999546	0.181023	0.767014	0.999929	1.35567	0.0267511	0.612167
STK10	0.00839598	0.985604	0.999998	0.0892854	0.838354	0.999546	0.469971	0.389351	0.999929	0.236439	0.602605	0.999926
FBXW11	0.128756	0.802607	0.999998	0.0101604	0.983796	0.999546	0.295181	0.612557	0.999929	-0.142692	0.799309	0.999926
ACAP1	-0.0644649	0.947736	0.999998	0.811047	0.348778	0.999546	1.0221	0.226997	0.999929	-0.427872	0.433635	0.999926
CRMP1	-0.0880274	0.853367	0.999998	-0.551135	0.244703	0.999546	-0.389308	0.472899	0.999929	0.0922839	0.883301	0.999926
EVC	-0.156277	0.748204	0.999998	-0.925714	0.0410453	0.999546	-0.403679	0.520651	0.999929	-0.0620307	0.895299	0.999926
DERL2	0.0157462	0.973351	0.999998	0.382708	0.410896	0.999546	1.04299	0.056254	0.999929	0.203428	0.729998	0.999926
SIDT1	0.217442	0.92268	0.999998	-0.294459	0.898938	0.999546	1.71279	0.298554	0.999929	-0.184214	0.743407	0.999926
NDE1	-0.0131934	0.977739	0.999998	-0.383296	0.431801	0.999546	-0.603986	0.288703	0.999929	0.301266	0.582545	0.999926
MRVI1	0.790037	0.412366	0.999998	-1.18427	0.361755	0.999546	-0.678418	0.571653	0.999929	-0.260688	0.56617	0.999926
TMEM38A	-0.062305	0.910319	0.999998	-0.154591	0.766956	0.999546	-0.415856	0.50368	0.999929	-0.036769	0.936534	0.999926
AP1M1	0.0766073	0.866405	0.999998	-0.079136	0.852777	0.999546	-0.0641114	0.901654	0.999929	0.0204042	0.96722	0.999926
PVR	-0.0570528	0.906409	0.999998	0.284422	0.531286	0.999546	0.154452	0.776068	0.999929	-0.349225	0.542181	0.999926
IKBKG	-0.0574726	0.932163	0.999998	0.144039	0.828485	0.999546	0.239626	0.754051	0.999929	0.65355	0.253685	0.999926
XRCC1	-0.0283866	0.952135	0.999998	-0.0497086	0.909195	0.999546	-0.360825	0.495451	0.999929	-1.89339	1.75e-05	0.00447628
SCARB1	0.0946754	0.847771	0.999998	-0.0113547	0.981265	0.999546	-0.421445	0.448055	0.999929	0.393614	0.483806	0.999926
MCM2	0.0801189	0.859695	0.999998	-0.377765	0.380901	0.999546	-1.59479	0.00233105	0.314409	-0.039323	0.936013	0.999926
MOV10L1	-0.123259	0.792428	0.999998	0.542939	0.218708	0.999546	0.904614	0.0897574	0.999929	0.258211	0.665465	0.999926
PANX2	0.344341	0.614535	0.999998	0.629215	0.335252	0.999546	1.99779	0.00296535	0.364544	-0.362373	0.423172	0.999926
SELO	0.0825846	0.918346	0.999998	0.499241	0.516799	0.999546	0.163628	0.85003	0.999929	-0.158821	0.832297	0.999926
TP63	-0.228388	0.928729	0.999998	0.773337	0.735814	0.999546	0.0317552	0.989563	0.999929	-0.156552	0.762898	0.999926
ALPK1	0.0484746	0.91985	0.999998	-0.3915	0.428158	0.999546	-0.42585	0.447822	0.999929	-0.00778764	0.990072	0.999926
LLGL2	-0.106597	0.850956	0.999998	-0.279436	0.622842	0.999546	0.145969	0.825439	0.999929	0.111662	0.875749	0.999926
PDE8A	-0.0248352	0.964278	0.999998	0.793354	0.113	0.999546	0.11824	0.839089	0.999929	-0.275338	0.590876	0.999926
CLCN4	0.0164577	0.978879	0.999998	0.169639	0.776578	0.999546	0.955365	0.129497	0.999929	-0.806484	0.628952
NLE1	-0.01892	0.970466	0.999998	0.256416	0.60169	0.999546	-0.158522	0.805748	0.999929	0.374844	0.438086	0.999926
SDHA	-0.0783099	0.881908	0.999998	-0.0924694	0.846576	0.999546	-0.295742	0.60434	0.999929	-0.0554541	0.913	0.999926
SMARCE1	0.137567	0.762939	0.999998	0.203295	0.63488	0.999546	0.144646	0.786968	0.999929	-1.62913	0.432137
FNDC8	-0.373394	0.806243	0.999998	-0.367744	0.810718	0.999546	-1.4039	0.423375	0.999929	0.252366	0.569916	0.999926
GSDMB	-0.245664	0.646209	0.999998	0.110976	0.833304	0.999546	0.368895	0.520163	0.999929	-0.106756	0.806427	0.999926
KDM5A	-0.0323614	0.959569	0.999998	-0.254303	0.678937	0.999546	0.324503	0.652556	0.999929	-0.114373	0.809933	0.999926
ADAM11	-0.527067	0.581872	0.999998	-0.199703	0.828008	0.999546	-0.908648	0.373951	0.999929	-0.0872735	0.846905	0.999926
PPP2R3A	0.181964	0.831906	0.999998	-0.972536	0.222119	0.999546	-0.302667	0.715951	0.999929	0.32087	0.48755	0.999926
FERMT2	0.0934949	0.85532	0.999998	0.163115	0.739369	0.999546	0.0990512	0.862102	0.999929	0.15728	0.81095	0.999926
ABCB11	-0.255377	0.718633	0.999998	-0.419204	0.575021	0.999546	0.312288	0.699883	0.999929	0.0833347	0.878114	0.999926
DHRS9	-0.528962	0.468425	0.999998	0.564052	0.386251	0.999546	0.537288	0.455124	0.999929	0.0637394	0.908474	0.999926
PTGS2	0.528188	0.257442	0.999998	1.41611	0.00664802	0.999546	1.60072	0.00649374	0.529478	0.145934	0.821806	0.999926
IGF2BP2	-0.015637	0.975183	0.999998	-0.365295	0.447729	0.999546	-0.2215	0.710367	0.999929	-0.324704	0.686621	0.999926
MAP3K13	0.0846199	0.857785	0.999998	0.194319	0.660404	0.999546	0.302503	0.56822	0.999929	-0.523085	0.362773	0.999926
ST6GAL1	0.141589	0.759	0.999998	-0.819126	0.0613163	0.999546	-0.287839	0.591694	0.999929	0.102388	0.823625	0.999926
FRY	0.000214784	0.999699	0.999998	-0.427999	0.440435	0.999546	0.0816777	0.895834	0.999929	-0.95099	0.0392939	0.735476
PICALM	-0.0341031	0.945549	0.999998	0.412337	0.383845	0.999546	0.366547	0.497094	0.999929	0.0751467	0.867474	0.999926
NSF	0.122359	0.791908	0.999998	0.182735	0.675379	0.999546	0.379819	0.466543	0.999929	0.40831	0.554606	0.999926
GLI2	-0.43369	0.604396	0.999998	1.70794	0.00340389	0.755822	0.994845	0.157013	0.999929	0.274945	0.57191	0.999926
CLASP1	0.0504194	0.940537	0.999998	-0.534005	0.41396	0.999546	-0.13027	0.85739	0.999929	0.231836	0.674067	0.999926
MRPS34	0.120038	0.866477	0.999998	0.274702	0.69264	0.999546	0.163909	0.837271	0.999929	0.632827	0.2071	0.999926
NOTCH3	0.235623	0.764724	0.999998	-0.149175	0.85098	0.999546	0.0825343	0.913926	0.999929	-0.68821	0.683665	0.999926
CLNS1A	-0.0330523	0.943605	0.999998	0.199411	0.649574	0.999546	-0.105573	0.845394	0.999929	-0.759416	0.198701	0.999926
TEAD2	-0.0849574	0.893163	0.999998	0.334241	0.573169	0.999546	0.550648	0.424435	0.999929	-0.0492096	0.93044	0.999926
EED	0.0311594	0.946524	0.999998	0.256286	0.55853	0.999546	-0.319303	0.544103	0.999929	0.119626	0.792017	0.999926
CDHR2	0.601571	0.545183	0.999998	0.162979	0.86991	0.999546	0.204925	0.845045	0.999929	-2.15852	0.000357393	0.033011
TSG101	0.138923	0.776178	0.999998	0.520758	0.27489	0.999546	0.764085	0.189736	0.999929	0.334828	0.459139	0.999926
C17orf85	-0.111513	0.837525	0.999998	-0.235502	0.639291	0.999546	-0.0484609	0.937495	0.999929	0.385371	0.892782
ATP2A3	0.0428784	0.9534	0.999998	0.0211128	0.976012	0.999546	-1.01814	0.169716	0.999929	0.0862352	0.86351	0.999926
CA12	0.0034503	0.994534	0.999998	-0.548411	0.271547	0.999546	0.265055	0.662018	0.999929	-0.303674	0.67274	0.999926
MGLL	-0.033289	0.945475	0.999998	-0.326483	0.490657	0.999546	-0.478545	0.375634	0.999929	0.0940165	0.847241	0.999926
NTN4	0.10703	0.846746	0.999998	0.14908	0.779909	0.999546	0.887204	0.123254	0.999929	0.0600242	0.902061	0.999926
BCS1L	-0.166816	0.824619	0.999998	0.244672	0.715274	0.999546	-0.177326	0.810672	0.999929	0.691598	0.18266	0.999926
NUAK1	-0.113233	0.827293	0.999998	0.168351	0.761455	0.999546	0.868659	0.182854	0.999929	0.348834	0.488417	0.999926
DPP8	0.0377529	0.954276	0.999998	-0.449134	0.463462	0.999546	-0.0597053	0.930572	0.999929	0.489999	0.659506	0.999926
SLC24A1	-0.222812	0.633925	0.999998	-0.598063	0.176912	0.999546	-0.664825	0.27843	0.999929	-0.155463	0.750497	0.999926
ZNF532	0.0337691	0.960212	0.999998	-0.353469	0.582552	0.999546	0.107585	0.884472	0.999929	0.0297078	0.953532	0.999926
SCARF1	0.193251	0.693255	0.999998	-0.844438	0.0593885	0.999546	-0.131527	0.811563	0.999929	0.818074	0.0673005	0.957032
LMAN1	0.175403	0.770775	0.999998	-0.280794	0.612555	0.999546	0.402113	0.521858	0.999929	1.18538	0.546157
PTPLAD1	0.0956075	0.851461	0.999998	-0.229553	0.620445	0.999546	-0.179622	0.748332	0.999929	-0.778255	0.0896376	0.999926
ZZEF1	-0.0308645	0.954038	0.999998	-0.294445	0.536456	0.999546	0.176936	0.768462	0.999929	-0.445328	0.722317	0.999926
ENO1	-0.0101472	0.982845	0.999998	0.0863432	0.846094	0.999546	-0.166659	0.756598	0.999929	-0.438813	0.426445	0.999926
C19orf10	-0.0645433	0.93416	0.999998	0.372505	0.584605	0.999546	0.648733	0.386366	0.999929	-0.201881	0.651013	0.999926
ANO8	0.0261194	0.965581	0.999998	-0.638363	0.227029	0.999546	-0.31964	0.601755	0.999929	0.173424	0.716016	0.999926
TUBE1	-0.0510865	0.913379	0.999998	0.359631	0.434449	0.999546	-0.00382388	0.994379	0.999929	0.164118	0.800961	0.999926
ARHGEF10L	0.040948	0.943708	0.999998	0.284371	0.611694	0.999546	-0.112323	0.853682	0.999929	-0.4549	0.305759	0.999926
TXK	-0.375998	0.757131	0.999998	-2.32294	0.125421	0.999546	-4.50464	0.0247415	0.94121	-0.429636	0.415761	0.999926
TACR2	0.0460157	0.967054	0.999998	-0.891469	0.499107	0.999546	0.551622	0.642774	0.999929	0.736062	0.101629	0.999926
ACTR6	0.0617575	0.895052	0.999998	0.317695	0.469372	0.999546	0.516249	0.328885	0.999929	1.85521	0.0007653	0.0597858
TIPIN	0.0245054	0.958117	0.999998	-0.139221	0.754753	0.999546	-0.635812	0.232731	0.999929	-0.10907	0.885476	0.999926
SRI	0.0842324	0.890389	0.999998	0.449201	0.420956	0.999546	0.348015	0.59087	0.999929	1.93395	0.374716
EIF4G3	0.100592	0.878722	0.999998	-0.288698	0.636556	0.999546	0.00426176	0.995085	0.999929	-0.33101	0.485608	0.999926
NUP37	-0.0325589	0.947182	0.999998	0.094352	0.837855	0.999546	-0.244133	0.661179	0.999929	0.363825	0.525282	0.999926
SEMA3A	0.0365994	0.962467	0.999998	-0.91837	0.198104	0.999546	-1.24832	0.0777734	0.999929	0.354077	0.47973	0.999926
GTSE1	0.0150349	0.976141	0.999998	-0.390521	0.409523	0.999546	-1.48785	0.0120069	0.698723	0.722338	0.198159	0.999926
SEMA3C	0.109488	0.908109	0.999998	-0.694216	0.476444	0.999546	0.456632	0.629304	0.999929	-0.503915	0.366838	0.999926
TTC38	0.0631864	0.891756	0.999998	-0.00711872	0.987198	0.999546	0.0459078	0.931825	0.999929	-0.387341	0.418473	0.999926
ACAT1	-0.0375124	0.954135	0.999998	0.30004	0.616126	0.999546	0.0822981	0.906718	0.999929	0.0340491	0.940576	0.999926
GRAMD4	0.123544	0.792426	0.999998	-0.0723886	0.871182	0.999546	-0.0588018	0.912319	0.999929	-3.25211	0.191972
CELSR1	-0.101514	0.842705	0.999998	-0.222041	0.651689	0.999546	-0.368413	0.519237	0.999929	0.468713	0.361256	0.999926
ZNF638	0.157493	0.789003	0.999998	-0.342708	0.509935	0.999546	0.222956	0.714506	0.999929	0.401121	0.533251	0.999926
SLC25A40	0.205499	0.745084	0.999998	-0.344925	0.55366	0.999546	-0.323966	0.60249	0.999929	-0.984153	0.405053	0.999926
TIMM21	0.0341664	0.943458	0.999998	0.0648458	0.887038	0.999546	-0.212482	0.701865	0.999929	-0.115106	0.884094	0.999926
ADD2	0.848549	0.365916	0.999998	-0.133377	0.8974	0.999546	-1.38897	0.269019	0.999929	0.159187	0.754898	0.999926
RASAL2	-0.165503	0.776691	0.999998	-0.426099	0.447432	0.999546	-0.492841	0.464501	0.999929	0.535655	0.510945	0.999926
VPS9D1	0.149001	0.831066	0.999998	0.949567	0.167513	0.999546	0.726866	0.31708	0.999929	-0.789999	0.367921	0.999926
ZNF37A	0.0177588	0.975437	0.999998	-0.307492	0.553733	0.999546	-0.114138	0.857774	0.999929	-0.254415	0.614185	0.999926
MARK3	0.171768	0.75339	0.999998	0.135019	0.794649	0.999546	0.145473	0.80399	0.999929	0.11687	0.796008	0.999926
SLC25A3	-0.104495	0.848788	0.999998	0.331658	0.494602	0.999546	0.478239	0.422498	0.999929	0.108878	0.810054	0.999926
FNDC3B	-0.0469803	0.943333	0.999998	-0.325452	0.593213	0.999546	0.184492	0.795499	0.999929	0.119193	0.822252	0.999926
FOSL2	0.335782	0.462108	0.999998	-0.583595	0.188687	0.999546	-0.454974	0.404073	0.999929	0.383854	0.412968	0.999926
FRYL	0.0231311	0.973388	0.999998	-0.423783	0.520316	0.999546	-0.0550726	0.940551	0.999929	0.263163	0.551216	0.999926
TMEM131	0.201198	0.763212	0.999998	-0.392508	0.536948	0.999546	-0.0337359	0.963267	0.999929	1.30605	0.0251099	0.589498
FSCN1	0.110521	0.859191	0.999998	0.122397	0.831479	0.999546	0.201208	0.762682	0.999929	0.172956	0.789956	0.999926
ACTB	-0.0154981	0.973169	0.999998	0.340315	0.4323	0.999546	0.360749	0.490336	0.999929	-0.31549	0.6299	0.999926
MOCOS	0.152053	0.817522	0.999998	-0.828898	0.252919	0.999546	-1.23325	0.0870916	0.999929	-0.190814	0.79882	0.999926
PLD1	0.1132	0.836061	0.999998	-1.53776	0.00256654	0.627846	-0.430197	0.485134	0.999929	-0.302692	0.50899	0.999926
WDR62	-0.027149	0.95482	0.999998	-0.597003	0.189846	0.999546	-1.60078	0.00345888	0.381255	0.572157	0.353712	0.999926
DLG1	0.0591734	0.92597	0.999998	-0.823603	0.174184	0.999546	-0.278612	0.685842	0.999929	-0.470108	0.291949	0.999926
RAB7A	-0.0692671	0.885747	0.999998	0.144505	0.745203	0.999546	0.189078	0.725542	0.999929	0.808193	0.40174	0.999926
BCAP29	0.132223	0.775792	0.999998	0.173633	0.688688	0.999546	0.310549	0.553265	0.999929	0.590606	0.215849	0.999926
SEC31B	-0.0158101	0.975475	0.999998	0.0114796	0.98133	0.999546	0.0891249	0.877756	0.999929	-0.00863259	0.986752	0.999926
SART3	0.0041254	0.993115	0.999998	-0.219302	0.625083	0.999546	-0.287396	0.597284	0.999929	-0.67273	0.331104	0.999926
TUBA3D	-0.71272	0.567203	0.999998	-1.48929	0.272478	0.999546	-1.25407	0.35134	0.999929	0.18715	0.71309	0.999926
EXOSC7	-0.212266	0.781172	0.999998	0.371637	0.570745	0.999546	0.0620141	0.932592	0.999929	-0.587558	0.202636	0.999926
KIFAP3	0.269447	0.589242	0.999998	0.298092	0.516396	0.999546	0.751228	0.175113	0.999929	1.25347	0.0238563	0.567913
MKRN2	0.0379817	0.938135	0.999998	0.00353474	0.993946	0.999546	0.128229	0.812291	0.999929	-0.336074	0.631335	0.999926
[truncated: 13,295 more rows]

## Sheet: Time series cluster
	ST1h_mean	OS1h_mean	OS4h_mean	OS12h_mean	OS24h_mean	protein_cluster
[truncated: 190 more rows]

[truncated: 2 more sheets: Pathyway enrichment analysis, Horizontal  analysis PSvsOS 24h]
